# Supplementary material for: Histone H2A Mono-Ubiquitination Is a Crucial Step to Mediate PRC1-Dependent Repression of Developmental Genes to Maintain ES Cell Identity
Source: PLoS Genet. 2012 Jul 26;8(7):e1002774. doi: 10.1371/journal.pgen.1002774 (PMC3405999; doi:10.1371/journal.pgen.1002774)
Supplement: Table S1 — Mean ChIP-chip enrichment score for each gene. Geometric mean of Ring1B and H2AK119u1 enrichment for each gene in Ring1A/B-dKO ESCs (OHT+) was subtracted from that in Ring1A−/− ESCs (OHT−) to provide Ring1B depletion-sensitive enrichment of Ring1B and H2AK119u1. Geometric mean of H3K27me3 enrichment in Eed-KO ESCs for each gene was subtracted from that in wild-type ESCs to provide PRC2 deficiency-sensitive enrichment of H3K27me3. The threshold between signal and noise in each ChIP-chip experiment was determined as described in Figure S3C, and the enrichment scores that are more than the threshold value are depicted as red. (XLS) [file pgen.1002774.s011.xls]

## Sheet: ChIP-chip
GeneID	Symbol	H3K27me3 log2(WT/EedKO)	Ring1B log2(OHT-/OHT+)	H2AK119u1 (E6C5) log2(OHT-/OHT+)
66836	0610006I08Rik	-0.603664	0.135099	-0.206551
381629	0610007C21Rik	-0.197997	0.0737767	-0.151553
71667	0610007L01Rik	-0.152938	-0.171013	-0.10977
58520	0610007P14Rik	-0.207351	-0.149434	-0.083407
68327	0610007P22Rik	-0.596047	-0.370365	0.108106
68314	0610008F07Rik	-0.604345	-0.267654	-0.0397137
66050	0610009B22Rik	-0.257602	-0.00191343	-0.23116
66055	0610009D07Rik	-0.0912102	-0.367046	-0.0878617
66839	0610009O20Rik	-0.60984	0.0738896	-0.0550311
67432	0610010D20Rik	0.399744	0.185752	0.0587915
71675	0610010F05Rik	0.979235	0.0458625	-0.0726938
104457	0610010K14Rik	-0.547411	-0.184756	0.0788028
66060	0610010O12Rik	0.633093	0.236681	0.0298276
68347	0610011F06Rik	-0.323915	-0.474424	0.0951002
68295	0610011L14Rik	-0.0735774	0.385417	-0.153347
68352	0610012D14Rik	-0.338687	-0.176122	0.201425
106264	0610012G03Rik	-0.510105	-0.0897851	0.219493
74088	0610012H03Rik	0.245138	0.333106	0.277969
216860	0610025P10Rik	-0.3205	-0.328104	0.11947
68364	0610030E20Rik	-0.126619	-0.0541341	-0.173066
56700	0610031J06Rik	-0.05533	-0.0399827	-0.115596
68394	0610037D15Rik	-0.359439	-0.124064	-0.0897452
74098	0610037L13Rik	-0.383955	-0.0758363	0.00676012
66086	0610037P05Rik	-0.41156	0.118002	-0.249822
67674	0610038D11Rik	-0.584051	-0.328074	0.101565
66072	0610038F07Rik	-0.0846759	-0.167621	0.0445238
76261	0610040J01Rik	0.986546	0.956765	0.0345314
223601	0910001A06Rik	1.0957	-0.0854566	0.206933
66107	1100001G20Rik	-0.518141	-0.366173	-0.19335
66857	1100001H23Rik	0.918307	0.935558	0.220613
66140	1110001A07Rik	0.0818955	-0.0953028	-0.292257
104725	1110002B05Rik	0.308139	-0.0947547	0.0880809
66139	1110002H13Rik	-0.960472	-0.147879	0.215297
68550	1110002N22Rik	-0.455891	-0.141185	-0.05826
68552	1110003E01Rik	1.52239	0.659482	-0.0119656
68001	1110004E09Rik	0.13973	-0.180929	-0.458466
56372	1110004F10Rik	-0.208919	-0.101432	-0.13782
74319	1110005A03Rik	-0.388589	0.0423247	0.122011
66118	1110005A23Rik	-0.134485	-0.143873	-0.0860346
73833	1110006G06Rik	-0.152354	-0.146005	0.244138
66123	1110006O24Rik	-0.53288	-0.270089	-0.00610238
210711	1110007A13Rik	-0.176564	0.115331	0.148454
68480	1110007C09Rik	1.11344	0.196804	0.266635
67604	1110007L15Rik	-0.425064	-0.312158	-0.0502442
68493	1110007M04Rik	0.551267	0.559157	0.00475036
67388	1110008F13Rik	-0.451789	-0.264645	-0.16007
100764	1110008J03Rik	-0.440262	-0.394203	0.0988108
66132	1110008L16Rik	-0.301389	0.145667	-0.172528
73737	1110008P14Rik	0.403192	-0.438936	0.0951965
73827	1110012D08Rik	-0.129343	-0.237199	-0.0471016
68617	1110012J17Rik	-0.647789	-0.136518	-0.0564562
68618	1110012L19Rik	-0.927522	-0.41854	-0.0318473
68515	1110012N22Rik	-0.301884	-0.180563	0.226004
68521	1110013L07Rik	-0.442175	-0.173169	0.00653091
68505	1110014N23Rik	-0.803305	-0.461027	-0.125519
68527	1110017I16Rik	-0.652908	-0.401857	-0.177165
68497	1110018G07Rik	-0.199874	-0.161363	-0.197319
68509	1110018H23Rik	-0.238578	-0.368458	-0.240092
66129	1110018J18Rik	0.000624522	-0.168206	-0.231004
67606	1110018M03Rik	2.11183	0.421353	-0.192247
68523	1110019N10Rik	0.0720128	-0.111663	0.0513902
68531	1110020A21Rik	-0.231548	0.2029	-0.070086
68625	1110020C03Rik	0.0501279	-0.323493	0.148367
68646	1110020G09Rik	-0.236927	-0.159775	-0.0725243
66152	1110020P15Rik	-0.590855	0.00907219	-0.186576
68680	1110028A07Rik	-0.510524	-0.29506	-0.171538
67826	1110031B06Rik	-0.419616	-0.3611	-0.0147394
66179	1110031I02Rik	-0.385144	-0.272727	-0.00527854
68721	1110032A03Rik	-0.127462	-0.0942099	-0.170176
66183	1110032A04Rik	1.59821	1.27665	0.342182
68731	1110032A13Rik	-0.378972	-0.247391	-0.0437332
68659	1110032E23Rik	0.151938	0.0531708	-0.0515995
68673	1110033F04Rik	-0.300136	-0.0988207	-0.618772
109065	1110034A24Rik	0.371654	0.190087	-0.0191443
68736	1110034B05Rik	-0.0370528	0.0624323	-0.208899
66180	1110036O03Rik	0.638016	-0.0481048	0.225562
66185	1110037F02Rik	-0.00336511	-0.0683387	-0.22322
68778	1110038D17Rik	-0.0737402	-0.392692	-0.0176328
117171	1110038F14Rik	-0.179826	-0.475076	-0.158426
68764	1110049B09Rik	-0.602262	-0.871189	-0.342268
66193	1110049F12Rik	-0.178856	-0.282191	-0.0179085
228356	1110051M20Rik	0.0972893	0.236571	-0.470634
66209	1110054O05Rik	-0.172006	-0.0294323	-0.203059
68832	1110057K04Rik	0.0330333	0.382513	-0.040471
68002	1110058L19Rik	1.01713	0.398621	-0.038169
66206	1110059E24Rik	0.233339	0.0385809	-0.141039
66202	1110059G10Rik	-0.172601	-0.137066	-0.145152
68920	1110065P20Rik	-0.253888	-0.335651	0.000548118
216551	1110067D22Rik	0.978627	-0.0712155	-0.117274
68870	1190002A17Rik	-0.426546	-0.237235	-0.0622895
66214	1190002H23Rik	1.45009	1.16475	0.257024
68861	1190002N15Rik	0.439511	0.679012	0.294226
76974	1190003J15Rik	-0.89426	-0.22038	-0.14455
98685	1190005F20Rik	-0.0044846	0.0394346	-0.122124
68918	1190005I06Rik	-0.0420556	-0.285393	0.218995
68936	1190017O12Rik	-0.214474	0.0355147	-0.253606
71712	1200002N14Rik	1.49316	0.470119	0.220755
104771	1200003C05Rik	-0.257961	0.0637113	-0.241813
66869	1200003I07Rik	-0.589669	0.147298	-0.0819752
67454	1200009F10Rik	0.0145966	-0.212427	-0.201631
74190	1200009I06Rik	0.618566	0.104794	0.187284
66873	1200009O22Rik	1.14021	1.65047	0.744305
67467	1200011I18Rik	-0.0234063	0.11354	-0.180982
74133	1200011M11Rik	-0.081447	-0.0906023	0.184772
66874	1200014J11Rik	-0.285875	-0.0133342	0.00260771
67463	1200014M14Rik	-0.216065	0.161652	-0.222878
66875	1200016B10Rik	0.0173438	0.0470352	-0.128622
74148	1300001I01Rik	-0.383274	-0.464914	-0.173684
74152	1300002K09Rik	-0.144016	-0.264322	0.0445371
74149	1300003B13Rik	0.439009	0.437621	-0.250467
67477	1300007F04Rik	0.875826	0.708541	0.290117
71772	1300012G16Rik	-0.233339	-0.103309	0.00382354
66895	1300014I06Rik	2.30546	2.23789	0.560403
71775	1300017J02Rik	-0.299774	-0.104973	-0.19228
74157	1300018I05Rik	-0.347328	-0.368282	-0.0308574
72325	1300018I17Rik	-0.15337	-0.421101	0.00764043
223776	1300018J18Rik	-0.0433478	-0.38652	-0.0454805
68955	1500001A10Rik	0.163512	0.236681	0.0965983
68971	1500001M20Rik	-0.524363	0.018347	-0.179135
71997	1500002O20Rik	-0.42227	-0.522692	-0.0282929
56398	1500003O03Rik	0.917639	0.72511	-0.0987211
101867	1500003O22Rik	-0.0687772	-0.129984	-0.0802578
68964	1500010J02Rik	-0.466512	0.0331329	-0.164864
68948	1500011H22Rik	-0.110843	-0.285566	-0.0930837
67885	1500011K16Rik	-0.088061	0.453563	0.291449
68994	1500015L24Rik	0.878766	-0.137039	-0.451284
78896	1500015O10Rik	0.405617	-0.163615	-0.271162
66245	1500019G21Rik	-0.648666	-0.349656	-0.0347706
66994	1500031L02Rik	-0.248294	0.0700163	-0.170146
78330	1500032D16Rik	-0.342637	-0.152005	-0.0211939
69029	1500032L24Rik	-0.213015	-0.14258	-0.000674351
76568	1500035H01Rik	-0.440979	-0.435634	-0.106614
67836	1500041N16Rik	-0.499684	-0.201096	-0.0484935
320309	1520401A03Rik	-0.198126	-0.0270305	-0.0688735
77661	1520401O13Rik	-0.160738	-0.18648	-0.0776534
68075	1520402A15Rik	1.35765	0.267136	-0.0896655
69770	1600002K03Rik	-0.258459	-0.406953	0.0744511
67912	1600012H06Rik	-0.231047	0.296788	-0.160858
72244	1600014C10Rik	-0.457762	-0.0133575	-0.0246088
69761	1600015I10Rik	-0.185593	-0.309365	-0.116281
239796	1600021P15Rik	0.97096	0.136777	0.106425
73247	1600027N09Rik	-0.286928	-0.31165	-0.0659203
76509	1600029D21Rik	-0.946912	-0.556918	-0.0881773
75434	1700001C02Rik	-0.634412	-0.286035	0.164063
75462	1700001C19Rik	-0.256034	0.106923	0.0764974
67503	1700001G17Rik	0.258911	-0.290333	0.0275189
69282	1700001J03Rik	-0.464907	-0.570491	-0.207793
66323	1700001K19Rik	-0.461187	-0.161293	-0.024951
73598	1700001O22Rik	0.42431	0.758509	0.0886656
72215	1700001P01Rik	-0.698874	-0.27084	-0.0675115
71837	1700003E16Rik	0.712457	-0.0182241	0.162708
69329	1700003M02Rik	0.702485	0.681656	-0.110903
75437	1700006E09Rik	0.245218	-0.141395	-0.0785204
321010	1700006J14Rik	0.662123	-0.623536	-0.347553
71830	1700007B13Rik	0.559921	-0.0182008	-0.208893
75784	1700007G11Rik	0.832748	0.449736	-0.254779
69318	1700007K09Rik	0.766465	-0.399721	-0.0565658
69327	1700007K13Rik	-0.653765	-0.203628	0.130057
75453	1700008F21Rik	0.0710627	0.0111318	-0.171252
75497	1700008G05Rik	0.24187	-0.231406	-0.163027
71841	1700008I05Rik	-0.0699366	0.0864133	-0.0717902
69301	1700008P20Rik	0.537697	0.250048	0.233611
75188	1700009J07Rik	-0.750875	0.0728997	0.109285
75472	1700009P17Rik	-0.272009	-0.225443	-0.11943
76386	1700010D01Rik	-0.299219	-0.491406	-0.0710394
66931	1700010I14Rik	0.158529	-0.256576	-0.0684051
66328	1700010M22Rik	-0.351267	-0.243564	-0.432834
66322	1700011A15Rik	-0.592771	0.0501379	-0.470521
74221	1700011F03Rik	-0.613746	-0.213341	-0.093117
75645	1700011F14Rik	0.3914	-0.0327675	-0.203794
67082	1700011H14Rik	-0.0294622	-0.180009	-0.238817
67686	1700011J10Rik	-0.08932	0.0233332	-0.106464
75443	1700011M02Rik	-0.522058	-0.109733	0.066422
76382	1700012A03Rik	-0.553114	0.0420191	-0.267847
71836	1700012A16Rik	0.772159	0.323479	0.0541939
69324	1700012B07Rik	0.00715876	-0.380823	-0.25333
69325	1700012B09Rik	0.163382	0.152556	-0.159293
74173	1700012B15Rik	-0.370727	-0.395492	-0.210713
69364	1700012P22Rik	-0.12124	0.028346	-0.403302
72219	1700013B16Rik	-0.658738	-0.231193	0.0222503
75504	1700013F07Rik	0.135694	0.0711158	-0.100027
69380	1700013G24Rik	-0.546022	-0.406946	0.106946
73318	1700013N18Rik	0.167664	-0.248583	-0.142863
76925	1700015E13Rik	-0.487138	0.0271269	0.0647909
76413	1700016D06Rik	-0.560187	-0.34261	-0.290961
67690	1700016G05Rik	0.177036	0.0970402	-0.379082
74230	1700016K19Rik	0.294555	0.273222	0.0078165
66605	1700017N19Rik	0.919868	0.155974	-0.232721
76405	1700018B08Rik	-0.63587	-0.115949	0.240398
66332	1700018B24Rik	0.723011	0.145899	-0.487975
75524	1700018C11Rik	-0.33097	-0.0586619	-0.129083
69396	1700018F24Rik	-0.537428	-0.218786	-0.148151
75528	1700018L24Rik	-0.357483	-0.525688	0.0151879
76406	1700019B03Rik	-0.11451	-0.166372	-0.167149
76411	1700019E19Rik	1.20004	0.248573	-0.0720858
228993	1700019H03Rik	-0.678833	-0.0758595	-0.0343952
67077	1700019N12Rik	0.449032	0.398851	0.239508
67507	1700019N19Rik	-0.140239	-0.117267	-0.0607448
71863	1700019O17Rik	-0.767963	-0.353466	0.115567
75656	1700020A23Rik	0.0937481	-0.348337	-0.231668
75642	1700020C07Rik	-0.344461	-0.393416	0.158223
67900	1700020C11Rik	-0.65523	-0.121277	0.0385875
75555	1700020D05Rik	0.275042	0.0433943	-0.0946019
66330	1700020L24Rik	0.576504	-0.019121	0.132143
67692	1700020N01Rik	0.516968	-0.298964	-0.266379
67086	1700020N18Rik	1.25772	0.408199	0.137106
70373	1700020O03Rik	0.320862	0.133076	-0.0896887
76927	1700021C14Rik	-0.325346	0.00301963	-0.195914
67851	1700021F05Rik	-0.605445	-0.269269	-0.0611667
72221	1700021F07Rik	-0.368804	-0.211344	0.0888915
65971	1700021K02Rik	-0.107099	-0.176491	-0.0855529
224118	1700021K19Rik	0.321456	0.0460851	-0.0488822
75538	1700021P22Rik	-0.743311	-0.318809	0.157187
76416	1700022C21Rik	-0.407099	0.0149553	0.164369
67317	1700022I11Rik	0.940464	-0.465246	-0.0754443
66935	1700023B02Rik	-0.18631	-0.152284	-0.0165498
71868	1700023E05Rik	-0.0122313	-0.0107464	-0.0576288
67085	1700024G13Rik	-0.0138093	0.166767	0.010773
69392	1700024P12Rik	0.38241	-0.291463	-0.519858
67944	1700025D03Rik	-0.0571272	-0.093313	-0.393363
75647	1700025E21Rik	-0.431814	0.180148	-0.120317
69416	1700025F22Rik	0.0971598	-0.0343919	-0.276448
69399	1700025G04Rik	1.37925	0.89034	0.182078
66337	1700025K23Rik	-0.115959	-0.0784938	-0.157237
75556	1700026D08Rik	-0.0104973	0.121818	-0.0822111
69987	1700026L06Rik	-0.414344	-0.245813	-0.0509019
69449	1700027A15Rik	-0.176162	-0.466944	-0.108956
76420	1700027A23Rik	-0.0871906	0.172488	-0.479301
76573	1700027D21Rik	-0.503664	-0.305056	-0.332389
69453	1700027L20Rik	0.450507	0.4612	0.504069
75564	1700027N10Rik	-0.163073	-0.153028	-0.0203966
76421	1700028K03Rik	0.377315	0.109079	-0.119898
67483	1700028P14Rik	-0.0604425	-0.542793	-0.0621068
75623	1700029F09Rik	0.207973	0.0110255	0.140986
66938	1700029G01Rik	-0.588559	-0.273195	0.108826
66501	1700029H14Rik	0.0924393	-0.246643	-0.199412
69481	1700029I08Rik	-0.146278	-0.448859	-0.0434608
75641	1700029I15Rik	-0.552154	-0.385739	0.0856692
69479	1700029J07Rik	0.48443	0.0324586	-0.0407036
73937	1700029M20Rik	0.0867389	-0.31362	0.176092
66346	1700029P11Rik	-0.260798	0.00719862	0.0517357
72277	1700030F18Rik	-0.344879	-0.251908	-0.0302761
69528	1700030J22Rik	-0.131432	-0.15537	-0.0706441
72254	1700030K09Rik	-0.536561	-0.00694283	-0.000418563
78414	1700034E13Rik	0.167641	-0.292602	-0.216782
73324	1700034F02Rik	-0.556961	0.162193	-0.18918
67105	1700034H14Rik	-0.545637	0.371255	0.0385543
74265	1700034H15Rik	0.334943	0.441703	0.0446268
73297	1700034I23Rik	1.02565	0.191576	-0.649218
73344	1700034J05Rik	0.0477726	-0.343457	-0.388523
76606	1700034O15Rik	-0.396914	-0.172614	-0.110647
73336	1700036D21Rik	-0.0718633	-0.107704	0.0515198
73261	1700037C18Rik	-0.273139	-0.128741	-0.11757
67326	1700037H04Rik	-0.0597648	0.00347474	0.171318
73327	1700040I03Rik	-0.498107	-0.327117	0.0943295
73287	1700040L02Rik	0.147573	-0.00385344	-0.152257
73332	1700041C02Rik	0.107255	0.00976647	-0.505136
73299	1700041G16Rik	1.08557	0.310929	-0.00970003
73347	1700042B14Rik	0.704667	0.279573	-0.582533
74264	1700045I19Rik	0.607136	0.371172	-0.131891
73430	1700049G17Rik	0.290589	-0.150218	-0.119493
73382	1700049K14Rik	-0.505053	-0.344979	-0.0818058
108950	1700049L16Rik	0.0665648	0.553443	-0.242205
73431	1700052K11Rik	-0.477617	-0.0597881	0.0352423
73419	1700052N19Rik	-0.280803	-0.206415	-0.239744
73420	1700054N08Rik	0.575727	-0.236382	0.0649935
67334	1700054O13Rik	0.177075	-0.135163	-0.320835
73405	1700055D18Rik	-0.064947	-0.00199648	-0.108248
73407	1700055M20Rik	-0.873973	-0.0689068	-0.207099
73363	1700056E22Rik	1.33934	0.667412	0.0512806
73435	1700057K13Rik	-0.387221	-0.232585	-0.165319
73388	1700058C13Rik	0.118962	0.042803	-0.308189
78625	1700061G19Rik	-0.909424	0.177966	0.136139
73376	1700061J05Rik	-0.780999	-0.288925	0.0280171
68223	1700063I17Rik	0.435628	-0.250025	-0.0810351
73410	1700065D16Rik	0.214676	-0.187636	-0.139175
67343	1700065I17Rik	-0.44468	0.133698	-0.377819
73451	1700065O13Rik	0.302807	-0.0795901	-0.291499
76718	1700067C01Rik	-0.587194	0.0264558	-0.125781
73453	1700067K01Rik	0.447005	0.275066	0.301887
68224	1700067P10Rik	0.125841	0.0865495	0.050387
76611	1700071A11Rik	0.611756	-0.0250673	-0.0268412
73495	1700072E05Rik	0.291512	0.0908182	-0.489473
381827	1700073E17Rik	0.291552	0.335704	-0.258805
73481	1700074P13Rik	0.193725	-0.192509	-0.452473
73532	1700080E11Rik	-0.493021	-0.460708	-0.0475002
73533	1700080G18Rik	-0.462549	-0.203807	0.177813
73523	1700081D17Rik	0.0218184	-0.0142179	-0.103814
76719	1700081L11Rik	-0.0750723	-0.0421254	-0.329223
78465	1700084C01Rik	-0.239817	0.186164	0.197349
67350	1700084E18Rik	-0.445554	-0.19136	0.0326745
74282	1700086D15Rik	-0.102767	-0.173454	0.00321895
27660	1700088E04Rik	0.109026	-0.059117	-0.0948975
74295	1700092C17Rik	0.721536	-0.00848088	-0.0241238
74307	1700092M07Rik	-0.515115	-0.589479	-0.15054
67358	1700093K21Rik	-0.700435	-0.218849	-0.103212
78634	1700094C09Rik	-0.122031	-0.0171378	0.00110952
73545	1700094D03Rik	-0.334512	0.089991	-0.14177
329375	1700101E01Rik	-0.292456	-0.333648	-0.101329
112418	1700102P08Rik	-0.368601	-0.283909	-0.14942
73582	1700106N22Rik	-0.0993722	-0.190267	-0.109939
77036	1700109H08Rik	-0.301475	0.224257	-0.365525
74306	1700112C13Rik	-0.444866	-0.40571	0.0330133
73635	1700113I22Rik	-0.04951	-0.226791	-0.0555028
68231	1700113O17Rik	-0.0661163	-0.107823	-0.241494
436062	1700120B06Rik	-0.663847	-0.336518	0.232462
68232	1700120K04Rik	-0.0953393	-0.374571	-0.0301565
76658	1700123K08Rik	0.103255	-0.404461	-0.406026
58248	1700123O20Rik	-0.368203	-0.277009	-0.119613
68233	1700125D06Rik	0.0647045	0.36127	0.312404
73634	1700125H20Rik	0.524898	-0.237289	-0.0281567
76999	1700127D06Rik	0.00423546	-0.186559	-0.175212
76669	1700128F08Rik	0.4729	-0.0712587	0.0977245
67932	1700129C05Rik	-0.190386	-0.261197	-0.217032
78478	1700129I15Rik	0.726124	-0.238893	-0.183444
69038	1810006K21Rik	-0.553656	0.0591801	0.130721
53906	1810007E14Rik	-0.114693	-0.0762416	0.0142843
230751	1810007P19Rik	-0.3067	-0.139086	-0.0938179
108707	1810008A18Rik	-0.376464	-0.00261768	0.141983
73626	1810009J06Rik	-0.024383	-0.311378	-1.00777
69109	1810009O10Rik	-0.227153	0.159639	0.0884928
69036	1810010M01Rik	-0.981317	-0.189572	-0.0912534
69068	1810011O10Rik	0.136777	-0.465425	-0.106455
69064	1810014F10Rik	-0.0424542	0.195794	0.0241803
69073	1810019J16Rik	-0.726928	-0.116696	-0.172265
66273	1810020D17Rik	-0.15042	-0.298621	-0.0984055
66272	1810020G14Rik	0.318882	-0.283779	-0.270186
69123	1810022C23Rik	0.909311	0.252374	-0.07283
217845	1810023F06Rik	0.553556	-0.304372	-0.0476796
329509	1810024B03Rik	-0.283696	-0.123851	-0.158715
69773	1810026J23Rik	-0.420696	-0.235252	0.0722021
69186	1810027O10Rik	0.351091	0.422616	-0.00285354
66282	1810029B16Rik	-0.2446	-0.197399	-0.0544464
66291	1810030N24Rik	-0.371531	0.282962	-0.288775
69155	1810030O07Rik	-0.577265	-0.0223333	-0.0565791
69171	1810031K17Rik	1.0601	1.03704	0.412613
66293	1810032O08Rik	-0.555702	-0.116071	-0.136747
67881	1810034K20Rik	-0.305491	-0.0996711	-0.164638
380773	1810035L17Rik	-0.230904	-0.0563798	-0.0370893
66294	1810037C20Rik	-0.399382	0.426944	-0.178095
67884	1810043G02Rik	0.139979	-0.410095	-0.0817394
208501	1810043H04Rik	-0.608155	-0.625958	0.0706342
103742	1810046J19Rik	-0.341753	-0.0722021	0.0867056
67708	1810048J11Rik	0.122792	0.020277	-0.408511
66431	1810049H13Rik	-0.306724	-0.290167	-0.05824
435889	1810049H19Rik	0.257639	0.188307	-0.184061
67894	1810055E12Rik	-0.505787	0.068166	0.108524
72056	1810055G02Rik	-0.203146	-0.00685978	-0.148736
67892	1810063B05Rik	-0.271073	0.0758662	-0.0666777
67509	1810063B07Rik	0.650311	0.539408	0.106554
69864	1810065E05Rik	0.02914	-0.308082	-0.108019
67490	1810074P20Rik	0.143398	0.481932	-0.250443
70113	2010001J22Rik	-0.387596	0.0619938	0.223828
69816	2010001M09Rik	0.211278	0.266	0.303684
112419	2010002M12Rik	0.417032	-0.0378999	-0.0246387
106878	2010002N04Rik	0.702425	0.176245	-0.0105139
69861	2010003K11Rik	-0.225971	-0.203259	-0.169973
69871	2010007H12Rik	-0.862997	-0.165183	-0.0267482
67017	2010011I20Rik	-0.12512	-0.215111	-0.130734
66439	2010012O05Rik	-0.266595	0.131518	-0.169664
544678	2010015L04Rik	-0.0428329	0.12707	-0.13297
69206	2010016I18Rik	0.879338	-0.0917716	-0.0772116
67715	2010106E10Rik	0.774109	0.532166	-0.841627
66552	2010106G01Rik	0.684859	0.754098	-0.226519
70257	2010107E04Rik	-0.492745	-0.147457	-0.286672
243753	2010107G12Rik	-0.498316	-0.168541	-0.185639
69894	2010107G23Rik	-0.300435	-0.0783311	-0.0575458
67038	2010109I03Rik	-0.484344	-0.556586	-0.201698
72123	2010109K11Rik	1.33227	0.80112	-0.083397
72097	2010300C02Rik	0.594569	0.576976	-0.00711225
69893	2010305A19Rik	-0.348636	-0.289127	0.0432814
66488	2010309E21Rik	0.253124	0.45242	-0.00722187
109129	2010311D03Rik	0.384769	0.0279274	0.0495167
72080	2010317E24Rik	-0.445547	-0.391851	0.243577
69882	2010321M09Rik	-0.475411	-0.142341	-0.196778
218888	218888	-1.04829	-0.780437	-0.120961
69134	2200001I15Rik	-0.855888	-0.338621	-0.150394
69147	2200002J24Rik	-0.341398	-0.492718	-0.0695512
69137	2200002K05Rik	0.370079	-0.350819	-0.172478
70057	2210008F06Rik	1.07719	0.460466	0.3426
74243	2210009G21Rik	-0.294974	-0.22826	-0.141099
244721	2210010B09Rik	0.015912	0.40778	-0.402604
67373	2210010C04Rik	0.0805069	-0.328429	-0.683889
98682	2210010L05Rik	1.54023	0.881317	0.146906
70381	2210010N04Rik	-0.0169285	-0.363987	-0.241594
66526	2210012G02Rik	-0.43699	-0.00789955	-0.0368933
76508	2210015D19Rik	-0.404647	-0.0100854	0.00362422
72357	2210016L21Rik	-0.308086	-0.129346	0.248567
233545	2210018M11Rik	-0.45347	0.0109657	-0.106654
66528	2210020M01Rik	-0.532651	-0.541504	0.0749859
72355	2210021J22Rik	-0.0933595	-0.33209	-0.0580906
72361	2210023G05Rik	0.0678736	-0.0577152	-0.405378
78354	2210407C18Rik	-0.143743	-0.325778	-0.0937515
72371	2210408I21Rik	-0.222111	0.0302993	-0.250732
72381	2210409E12Rik	-0.709338	-0.279647	-0.165193
664968	2210411K11Rik	-0.418576	0.00240175	0.199216
70163	2210415F13Rik	-0.286902	-0.304667	-0.139986
66532	2210417D09Rik	-0.241268	-0.0753546	-0.44092
69539	2300002D11Rik	0.85822	0.419825	0.313394
69542	2300002M23Rik	0.118536	0.0718134	0.200292
69464	2300006N05Rik	-0.00112613	-0.434149	-0.443016
71881	2310001A20Rik	0.335319	-0.120902	0.0114374
67859	2310002J15Rik	-0.642697	-0.373458	0.192645
71886	2310002L09Rik	0.00734146	0.0407501	-0.517955
76425	2310003C23Rik	-0.589337	-0.359984	-0.157728
67693	2310003F16Rik	-0.461057	-0.0794937	-0.298256
71885	2310003H01Rik	-0.738019	-0.453643	0.0955685
69487	2310003L22Rik	0.259821	-0.0614856	-0.0862007
66358	2310004I24Rik	-0.381494	0.0939209	0.05145
69535	2310004N24Rik	-0.0582002	-0.221015	-0.137003
67861	2310005E10Rik	0.113161	0.141667	-0.38053
69457	2310005G13Rik	-0.287407	-0.427442	-0.248371
70088	2310005N01Rik	-0.565615	0.213524	-0.0249809
66359	2310005N03Rik	-0.447969	0.062223	-0.218706
66353	2310007A19Rik	0.667335	0.192313	-0.0388599
71874	2310007B03Rik	-0.357768	-0.539534	0.185915
71878	2310007D09Rik	0.157074	-0.324084	-0.0105837
66939	2310007F21Rik	-0.397143	0.0277315	-0.12728
76429	2310007H09Rik	1.20907	0.627562	0.0333555
224008	2310008H04Rik	0.0404744	-0.037684	-0.153144
66356	2310008H09Rik	-0.276487	0.381185	-0.0523802
66357	2310008M10Rik	0.0042421	0.0180945	-0.149683
78329	2310010J17Rik	0.180261	0.0852606	0.0111783
69576	2310010M20Rik	-0.578889	-0.0586653	-0.20882
66374	2310011J03Rik	-0.271202	-0.149517	0.279035
76448	2310014H01Rik	0.28932	-0.51739	-0.00174733
381845	2310014L17Rik	0.330173	0.0496927	0.0127529
69573	2310016C08Rik	0.559841	-0.0481547	-0.187725
67695	2310016E02Rik	-0.0828555	-0.200266	-0.00963027
66379	2310016M24Rik	-0.407866	-0.478268	0.132037
67135	2310021H06Rik	-0.477364	-0.256519	-0.182208
268721	2310021P13Rik	-0.178613	0.161761	-0.212092
66367	2310022A10Rik	-0.62131	0.0276185	0.0311863
69551	2310022B05Rik	0.226908	0.0907451	0.261582
69556	2310022M17Rik	-0.373245	-0.339185	-0.136176
71901	2310028H24Rik	0.653692	-0.02524	0.131163
433771	2310028O11Rik	-0.355277	-0.254941	0.0564063
66952	2310030G06Rik	0.865784	0.187589	-0.193306
641361	2310033E01Rik	-0.350736	-0.450915	0.120573
67862	2310033P09Rik	-0.534641	-0.428469	0.0177192
117172	2310034C09Rik	0.358954	-0.402405	-0.152493
227446	2310035C23Rik	0.039893	-0.0795436	-0.0800319
69596	2310035K24Rik	0.197445	-0.370249	-0.00196658
68544	2310036O22Rik	-0.592184	-0.240099	0.0142976
69612	2310037I24Rik	-0.355526	-0.255038	0.0529515
68016	2310039E09Rik	-0.402727	0.109467	-0.243222
67101	2310039H08Rik	-0.342959	-0.113059	-0.219686
69638	2310040A07Rik	0.493665	-0.212633	0.0411155
69640	2310040C09Rik	0.314291	0.0156596	-0.0842906
69664	2310043L02Rik	0.0992426	0.0713916	-0.473667
217732	2310044G17Rik	-0.350228	0.0426868	-0.106003
69683	2310044H10Rik	-0.736199	-0.300478	0.140863
231238	2310045A20Rik	1.05375	1.47921	0.207305
69698	2310046K01Rik	0.154513	-0.138597	0.187516
78323	2310046O06Rik	-0.295894	0.0715444	-0.0554828
116972	2310047D13Rik	-0.239488	0.0832874	-0.262246
66960	2310047O13Rik	0.0387669	-0.119347	0.0154702
70202	2310051M13Rik	-0.0935256	0.0587151	-0.505202
69697	2310057J16Rik	-1.01354	-0.400541	-0.351782
67719	2310057J18Rik	0.482321	0.155503	-0.506581
68277	2310057M21Rik	0.195695	-0.0489719	-0.0470817
69696	2310057N15Rik	0.586988	-0.619128	-0.456443
66531	2310061C15Rik	-0.323403	-0.102329	-0.0930837
66965	2310061F22Rik	-0.4505	-0.415055	0.0584394
69662	2310061I04Rik	-0.46603	-0.596057	0.0501312
66391	2310061J03Rik	-0.0918148	-0.0211806	-0.107793
102122	2310065K24Rik	0.34949	0.230173	-0.026602
71947	2310067B10Rik	-0.156984	0.036302	-0.197382
66968	2310076L09Rik	-0.400797	-0.374338	-0.0222835
78890	2310079F23Rik	-1.24082	-0.304943	-0.00841112
66566	2310079N02Rik	-0.390008	-0.0446799	-0.20189
66508	2400001E08Rik	-0.700445	-0.249357	0.10487
71955	2400003C14Rik	1.29384	0.196103	0.0390958
66404	2410001C21Rik	-0.611959	-0.343295	-0.0907185
66976	2410002F23Rik	-0.537455	-0.0184301	0.0530047
78777	2410002I01Rik	-0.608155	-0.625958	0.0706342
66975	2410002O22Rik	-0.0549812	0.0298143	-0.264326
66991	2410004A20Rik	0.338129	0.303936	0.160798
66421	2410004B18Rik	-0.198595	-0.15811	-0.0148258
76478	2410004L22Rik	-0.334694	-0.415407	0.0128326
66302	2410005O16Rik	2.40881	0.608833	-0.211474
71962	2410008K03Rik	-0.418118	-0.305737	0.137601
109154	2410014A08Rik	-0.546228	-0.26709	0.0622729
224904	2410015M20Rik	-0.564359	-0.583277	0.106195
66422	2410015N17Rik	-0.36882	-0.272966	0.15235
71952	2410016O06Rik	0.296628	0.185679	0.385277
103268	2410017P07Rik	1.27137	0.724091	-0.0986746
69709	2410017P09Rik	-0.400877	0.0866824	-0.0267448
74504	2410018C17Rik	-0.101103	-0.0419194	-0.0299239
67873	2410018C20Rik	-0.555443	-0.389964	0.115367
71970	2410018M08Rik	-0.0816962	-0.0212304	-0.0553832
66423	2410022L05Rik	-0.719104	0.0324752	-0.0263794
381668	2410025L10Rik	-0.0169983	-0.0810418	0.137345
72425	2410042D21Rik	-0.524433	0.487174	-0.0651264
68235	2410066E13Rik	0.133272	-0.0658871	-0.0597216
223648	2410075B13Rik	1.19397	0.788064	0.553613
73694	2410091C18Rik	-0.147391	0.104039	-0.139843
67383	2410127L17Rik	-0.391034	-0.00272398	-0.0172043
76789	2410129H14Rik	-0.311969	0.185257	-0.297279
76792	2410131K14Rik	-0.567452	-0.0909743	0.13799
76797	2410137M14Rik	-1.19244	-0.303415	-0.188433
76824	2410166I05Rik	-0.330748	-0.326871	0.0293326
76773	2410187C16Rik	-0.389622	-0.454699	0.139654
66511	2500003M10Rik	0.191386	-0.201422	-0.0354516
72326	2500004C02Rik	-0.437983	0.00675348	0.0173305
72320	2510003E04Rik	-0.255815	0.0820948	-0.0745972
76799	2510006D16Rik	-0.530525	0.0693984	-0.182088
72190	2510009E07Rik	2.80344	2.50639	0.421921
70312	2510012J08Rik	-0.557782	-0.223592	0.326808
66568	2510027J23Rik	0.206006	-0.217852	-0.156885
77034	2510039O18Rik	-0.0142544	-0.360426	-0.132678
67119	2510048L02Rik	-0.499239	-0.307793	0.0435206
67922	2510049I19Rik	-0.436857	-0.120719	-0.0129024
72446	2600010E01Rik	1.57234	0.913331	0.0699432
66520	2610001J05Rik	0.0780919	0.414175	-0.19031
67028	2610002M06Rik	1.25879	0.105099	-0.39421
72128	2610008E11Rik	0.82802	-0.201146	-0.171717
212153	2610015P09Rik	-0.0892469	0.244936	-0.000926818
71804	2610016C23Rik	-0.356164	0.141983	-0.178265
66297	2610017I09Rik	1.28498	2.60162	1.62025
70415	2610018G03Rik	0.679255	-0.0705245	-0.187533
72149	2610019A05Rik	-0.189642	-0.215141	-0.0559512
72148	2610019F03Rik	0.0763844	-0.0110554	-0.110195
434234	2610020H08Rik	-0.133957	0.0591669	-0.0226555
78767	2610021K21Rik	-0.0704182	0.10473	-0.0865761
56412	2610024G14Rik	0.33988	0.0564927	-0.141305
67842	2610027L16Rik	-0.266359	-0.164817	0.0654985
72400	2610028A01Rik	0.0139089	-0.145089	-0.252241
76964	2610028H24Rik	-0.693891	-0.552447	-0.170133
67683	2610029G23Rik	-0.504086	0.0270571	-0.162256
70420	2610034B18Rik	0.804843	-0.0543667	-0.0793077
69239	2610034M16Rik	0.423865	0.0599342	-0.289174
75425	2610036D13Rik	-0.516301	-0.425712	-0.165412
66578	2610039C10Rik	-0.271843	-0.0323556	-0.198768
67958	2610101N10Rik	-0.47388	0.245889	0.258227
70433	2610109H07Rik	0.768335	1.18604	0.384304
73242	2610110G12Rik	-0.775365	-0.423579	0.0271667
70455	2610203C20Rik	1.34719	0.399512	-0.08738
70448	2610204G22Rik	-0.331276	-0.371289	0.103126
67148	2610204K14Rik	-0.510982	-0.21934	-0.08545
70435	2610204M08Rik	-0.405033	-0.73702	0.243268
72495	2610206C17Rik	0.150852	-0.0717171	-0.258682
233789	2610207I05Rik	0.1553	0.185307	-0.0275521
67164	2610209A20Rik	0.252812	-0.29991	-0.0616284
66618	2610209M04Rik	-0.267279	-0.268498	-0.0928579
67157	2610301B20Rik	0.164472	0.164984	-0.0992991
545428	2610301F02Rik	0.923745	0.673358	0.193376
219158	2610301G19Rik	-0.106063	-0.188181	0.0123875
70458	2610318N02Rik	-0.212786	-0.317639	-0.0905159
72503	2610507B11Rik	0.477338	-0.259104	-0.130286
68215	2610510H03Rik	0.428705	0.074863	-0.137435
330173	2610524H06Rik	-0.58141	-0.20287	0.17371
66497	2610528E23Rik	0.186815	0.475105	-0.125257
66451	2610528J11Rik	-0.707797	-0.295097	0.160645
212772	2700007P21Rik	0.0315384	0.104491	-0.230213
66496	2700038C09Rik	-0.540378	-0.0332558	0.0400027
76967	2700049A03Rik	-0.184218	-0.18451	-0.103667
108900	2700049P18Rik	0.1717	-0.0771352	0.147447
214764	2700050L05Rik	-0.249268	0.0827359	-0.158971
68045	2700060E02Rik	0.0931635	0.152915	-0.282779
68046	2700062C07Rik	0.754908	0.406478	0.194193
78832	2700078E11Rik	-0.12527	-0.209162	-0.0812544
101513	2700078K21Rik	-0.179866	0.0796034	-0.142763
108899	2700081O15Rik	0.431146	0.208424	0.395708
72657	2700094K13Rik	-0.726742	-0.117254	-0.0131548
72658	2700097O09Rik	0.134508	-0.0603428	-0.239946
77022	2700099C18Rik	-0.12148	-0.122928	-0.19512
68020	2810002N01Rik	0.250992	-0.320287	-0.103176
108897	2810003C17Rik	0.59119	0.131366	0.287948
66523	2810004N23Rik	-0.498601	-0.0586686	0.0238315
72650	2810006K23Rik	-0.449158	0.0608876	-0.123509
76971	2810007J24Rik	0.539405	-0.43984	-0.42806
66306	2810012G03Rik	-0.084553	-0.0266585	-0.0345215
66308	2810021B07Rik	0.405239	0.147231	-0.243275
69944	2810021J22Rik	-0.213158	-0.0617447	-0.350596
67198	2810022L02Rik	1.53558	1.16189	-0.0808125
69953	2810025M15Rik	1.35584	0.662203	0.0206259
72655	2810026P18Rik	-0.355642	-0.0616317	-0.11259
72668	2810030E01Rik	3.50196	3.94573	1.26109
72669	2810032G03Rik	0.298854	-0.0305684	-0.0274524
212127	2810046L04Rik	-0.188602	0.0284922	0.00736804
67217	2810055F11Rik	-0.35132	0.114537	-0.081354
74200	2810403A07Rik	-0.302116	-0.105657	0.0909909
72722	2810405J04Rik	-0.449354	-0.137518	-0.194403
66469	2810405K02Rik	-0.499608	-0.317513	0.00666379
69227	2810407C02Rik	-0.516693	0.281942	0.0431784
70419	2810408A11Rik	-0.289818	-0.378946	0.11936
381406	2810408M09Rik	-0.581002	-0.272239	-0.0688636
242747	2810408P10Rik	-0.0391323	-0.00703917	-0.265023
230582	2810410C14Rik	-0.472215	-0.472455	-0.000714215
68026	2810417H13Rik	0.958589	0.123064	-0.100143
75620	2810422J05Rik	-0.552756	-0.000458426	-0.133794
69962	2810422O20Rik	-0.346095	0.418855	-0.271624
66462	2810428I15Rik	-0.352779	-0.255573	0.321184
69961	2810432D09Rik	-0.481982	-0.334076	0.117463
67063	2810432L12Rik	1.67313	0.717849	-0.0349101
66468	2810433K01Rik	-0.339521	-0.0553134	-0.0390692
72735	2810442I21Rik	0.874996	1.14592	-0.0902302
67236	2810452K22Rik	0.126964	-0.0624423	-0.024951
67238	2810453I06Rik	0.297432	-0.00693951	0.142394
67246	2810474O19Rik	-0.507601	-0.383689	-0.248922
72826	2810485I05Rik	-0.387221	-0.32147	-0.109554
67261	2900005J15Rik	1.4759	1.65347	0.333203
72873	2900006K08Rik	0.763967	-0.0268379	-0.223197
72931	2900010J23Rik	-0.500279	0.110195	-0.0398366
67267	2900010M23Rik	0.566306	0.253689	0.258748
67254	2900011O08Rik	-1.29652	-0.362193	-0.156679
67266	2900024C23Rik	0.471023	0.31465	0.105285
72852	2900024O10Rik	-0.132465	-0.195336	0.00264093
72958	2900054J07Rik	-0.387809	-0.625346	-0.0193934
76976	2900062L11Rik	-0.454028	0.21069	-0.494519
73024	2900064A13Rik	-0.103226	-0.0192306	-0.301741
67268	2900073G15Rik	-0.336671	-0.149218	0.147324
58212	2900083I11Rik	-0.816859	-0.0779856	0.165349
73090	2900092C05Rik	0.226904	0.133933	-0.214952
67278	2900092E17Rik	-0.585217	-0.565283	0.0810185
378954	3000002C10Rik	-0.470917	0.362755	0.0147128
70218	3000004C01Rik	-0.503425	-0.0205162	-0.00751752
109163	3010003L21Rik	-0.627379	-0.121858	0.0350164
68067	3010026O09Rik	-0.284128	-0.063017	-0.258888
66928	3110001D03Rik	0.278145	0.274484	-0.42045
66598	3110001I22Rik	-0.363572	-0.0667907	-0.329133
75698	3110001K24Rik	-0.190383	-0.108265	-0.166037
76482	3110002H16Rik	0.265007	0.103498	-0.0436966
73061	3110007F17Rik	-1.26134	-0.38156	0.652839
76982	3110035E14Rik	0.0875793	-0.256642	-0.138352
67290	3110040N11Rik	-0.409497	0.278524	-0.383806
73205	3110043O21Rik	1.583	0.66898	-0.0701757
73218	3110056O03Rik	-0.492835	-0.603863	0.142458
269423	3110057O12Rik	0.511843	0.466047	-0.292825
78412	3110062M04Rik	-0.342733	-0.309713	-0.0855197
73212	3110082I17Rik	-0.125752	-0.228961	-0.0288908
75430	3200002M19Rik	-0.578856	-0.145461	-0.252393
320513	3222401L13Rik	0.497811	0.0812012	0.0992127
66680	3230401D17Rik	-0.371508	-0.121686	0.0524101
78372	3300001G02Rik	-0.229984	-0.0212238	0.0785204
67684	3300001P08Rik	-0.283434	-0.146945	-0.0816198
69277	3300002I08Rik	-0.140876	-0.305272	-0.343006
67419	3632451O06Rik	0.415208	0.236604	-0.220483
218734	3830406C13Rik	0.462635	0.285068	-0.28938
70696	3830417A13Rik	0.20968	-0.103252	-0.151869
74022	3930401K13Rik	0.0876657	-0.125436	-0.15428
74026	4121402D02Rik	0.570375	0.492828	0.132927
432576	432576	0.709903	-0.283902	0.207252
381218	4430402I18Rik	1.14125	0.798505	0.00511245
449631	449631	-0.678643	0.275617	-0.131319
77590	4631426J05Rik	1.13805	0.961888	0.352214
74034	4632404H12Rik	-0.540152	0.218772	0.0602598
226976	4632411B12Rik	0.466419	0.258346	0.0654785
74347	4632415K11Rik	-0.325433	-0.382719	0.370591
70808	4632415L05Rik	-0.119699	0.17173	-0.0625419
107373	4632417K18Rik	0.978879	0.282959	-0.00145168
74032	4632417N05Rik	-0.55156	-0.582025	-0.167498
666737	4632427E13Rik	0.681241	0.465425	-0.182424
74048	4632428N05Rik	0.358054	0.172169	0.196911
77043	4632433K11Rik	0.353809	0.252241	0.262077
74041	4632434I11Rik	-0.319088	-0.000661064	-0.131495
320869	4732415M23Rik	-0.228466	-0.355058	0.0494336
230648	4732418C07Rik	-0.324748	0.34072	-0.053699
217305	4732429D16Rik	-0.81456	-0.368226	-0.12226
654788	4732440D04Rik	0.63896	0.694735	-0.172102
239673	4732456N10Rik	-0.385075	-0.346185	0.281095
319719	4732471D19Rik	-0.15719	-0.0938079	-0.120945
654804	4732471J01Rik	0.136684	-0.27099	-0.0254792
100342	4732473B16Rik	0.528336	0.0187423	0.0520148
224523	4732491K20Rik	0.459971	-0.0730725	-0.031452
242736	4732496O08Rik	-0.362904	-0.0508288	-0.0664651
66706	4733401H18Rik	-0.626798	-0.808232	0.0340033
70831	4733401H21Rik	-0.273866	0.0637843	-0.325752
621495	4733401N17Rik	-0.214733	-0.223423	-0.206136
212073	4831426I19Rik	1.9592	0.673883	0.210783
403183	4832428D23Rik	0.61159	0.344517	-0.426994
74574	4833403I15Rik	1.21588	1.26025	0.351221
73788	4833408A19Rik	-0.488852	-0.266757	0.133429
71425	4833413D08Rik	-0.416786	-0.235521	-0.170511
75763	4833418A01Rik	-0.207976	-0.172571	-0.170395
67392	4833420G17Rik	-0.346348	-0.231083	-0.323406
74614	4833422F24Rik	-0.387513	-0.412889	-0.110896
75769	4833424O15Rik	1.30331	1.35262	0.134296
382051	4833426J09Rik	0.639581	0.0292795	0.0656679
235345	4833427G06Rik	2.00776	0.841165	-0.185377
97820	4833439L19Rik	-0.643554	-0.0078929	-0.0461416
320204	4833442J19Rik	-0.636797	0.32615	-0.203867
74042	4921501E09Rik	-0.146185	0.0720925	-0.328067
70909	4921504E06Rik	1.04404	0.542587	0.0885825
70846	4921506M07Rik	0.51257	0.153586	-0.109066
70821	4921507P07Rik	0.628595	0.291027	0.122838
70897	4921509E07Rik	0.197861	-0.186098	-0.348171
66716	4921510H08Rik	1.41705	0.0691924	-0.087483
70853	4921511C04Rik	-0.497249	0.10784	-0.287832
245598	4921511C20Rik	1.14569	-0.149779	-0.675604
70920	4921511H03Rik	0.0822941	0.265957	-0.512361
223989	4921513D23Rik	0.0110919	0.136275	0.0459489
66715	4921515J06Rik	0.928303	0.781925	0.306285
67722	4921517D21Rik	-0.46202	-0.495416	0.0731256
70900	4921517D22Rik	-0.823473	-0.0483174	-0.271707
66729	4921520G13Rik	-0.151188	-0.179497	-0.0597615
70861	4921521F21Rik	0.314866	0.231103	-0.453985
66719	4921522P10Rik	0.280371	0.507508	0.0724313
66714	4921524J17Rik	0.344487	0.233153	0.150088
70901	4921524L21Rik	0.125217	0.100744	-0.365681
70950	4921528I01Rik	0.105534	-0.348337	-0.276351
77058	4921530D09Rik	0.460718	0.0728233	0.0696874
66732	4921530L21Rik	0.208172	-0.257699	-0.268013
67430	4921536K21Rik	0.409899	-0.226413	0.0264459
70952	4921537P18Rik	0.299449	-0.288872	-0.110248
70941	4921539E11Rik	-0.106833	-0.0200312	-0.287892
71845	4922501L14Rik	0.113155	0.0422084	-0.532249
381816	4922502D21Rik	-0.17961	0.284257	-0.258692
433386	4922505E12Rik	0.0518354	0.0935521	0.147733
629499	4922505G16Rik	-0.204784	-0.251463	0.0089227
243822	4930401F20Rik	0.56511	-0.493446	0.123725
319518	4930402E16Rik	-0.0687838	0.0898083	-0.171498
228602	4930402H24Rik	0.938152	-0.0728499	0.0933296
73813	4930403C10Rik	-0.56213	-0.313374	0.142484
67395	4930403L05Rik	0.583364	-0.108684	-0.552001
73808	4930404H21Rik	-0.147244	-0.16988	-0.0829884
432479	4930404N11Rik	-0.721616	-0.664349	-0.0011361
242408	4930412F15Rik	-0.0121317	-0.458383	0.0632694
320201	4930412M03Rik	-0.212095	-0.130246	-0.00312926
245511	4930415L06Rik	0.189878	0.0211706	-0.459559
73863	4930415O20Rik	-0.509976	-0.205979	-0.0591901
74855	4930417G10Rik	-0.0544231	0.426519	-0.41251
71643	4930422G04Rik	-0.464299	0.305079	-0.18246
74629	4930426L09Rik	2.24492	1.47004	0.33392
104732	4930427A07Rik	-0.0495997	-0.200432	0.231984
67576	4930429B21Rik	0.419533	0.48044	0.279607
67575	4930430A15Rik	0.277976	0.160635	-0.44671
68281	4930430F08Rik	0.916842	0.194127	-0.182048
270049	4930431L04Rik	1.18699	0.508527	-0.00300302
73886	4930431P19Rik	0.963372	0.0743713	-0.122689
243900	4930432E11Rik	-0.17293	-0.162745	-0.161306
73779	4930432K09Rik	-0.308285	0.0640169	-0.392881
74666	4930432K21Rik	-0.352749	0.102747	0.223313
74670	4930432O21Rik	1.16637	0.4574	-0.175182
381693	4930434E21Rik	0.51929	0.279882	0.146331
68271	4930441O14Rik	-0.271691	-0.193579	-0.302139
74653	4930444A02Rik	-0.437455	-0.0228117	-0.10673
75799	4930444P10Rik	-0.157808	0.360841	-0.157988
74886	4930445K14Rik	-0.670677	-0.0364316	0.0067269
74685	4930451C15Rik	0.151447	-0.261107	0.163276
78111	4930451E10Rik	-0.648131	-0.26514	-0.27268
74684	4930451G09Rik	-0.613607	-0.633336	-0.00183038
78118	4930451I11Rik	-0.793818	-0.500874	0.251108
74430	4930452B06Rik	0.311995	-0.0152277	-0.486915
67609	4930453N24Rik	-0.208474	0.0145301	0.0729495
76916	4930455C21Rik	-0.437222	-0.154081	-0.181706
76397	4930455F16Rik	-0.210956	-0.352613	-0.260718
74895	4930455F23Rik	0.643876	0.0713019	-0.487423
71650	4930456L15Rik	-0.106833	-0.0200312	-0.287892
67640	4930465K10Rik	-0.482822	-0.109813	0.0992426
67637	4930470P17Rik	-0.458698	-0.491831	-0.311208
74966	4930471G03Rik	-0.669621	-0.46594	-0.113544
74919	4930471M23Rik	0.004272	-0.164326	-0.203996
74917	4930474M22Rik	-0.458788	-0.288453	-0.187546
218921	4930474N05Rik	0.239172	-0.0400226	-0.250038
74927	4930479M11Rik	-1.13511	-0.186197	-0.0957712
435351	4930482L21Rik	1.44464	0.0708036	-0.552457
67638	4930483J18Rik	-0.0428529	-0.314816	-0.132236
75033	4930486G11Rik	0.142796	0.194682	-0.290124
214639	4930486L24Rik	0.62907	-0.475461	-0.0808258
242409	4930500O05Rik	0.00832807	-0.469777	-0.00279706
75015	4930503B20Rik	0.336578	-0.350437	-0.174584
269033	4930503L19Rik	0.180387	0.320141	-0.159001
75007	4930504E06Rik	-0.189367	-0.131871	-0.0620071
403200	4930504O13Rik	-0.235309	-0.625439	-0.338757
75087	4930505A04Rik	0.618523	0.365226	-0.204584
71653	4930506M07Rik	0.848726	1.07441	-0.0602199
67645	4930511I11Rik	-0.482772	-0.292522	0.038458
74720	4930511J11Rik	1.12825	0.622503	0.41653
75010	4930511M11Rik	-0.365123	-0.00512574	-0.419204
67642	4930515G01Rik	0.25639	0.178155	0.110491
67593	4930519G04Rik	-0.873262	-0.568023	0.212773
78177	4930519N13Rik	1.62648	0.38263	-0.242282
74708	4930521A18Rik	-0.102076	0.126642	-0.506724
67646	4930522H14Rik	0.00639139	0.0548683	-0.361203
67647	4930523C07Rik	0.63299	0.0212205	-0.152925
67592	4930524B15Rik	0.512235	0.616929	-0.16712
622485	4930526A20Rik	-1.19182	-0.388137	0.200625
277496	4930526D03Rik	0.52999	0.238986	0.163223
78774	4930529M08Rik	0.0226057	-0.288174	-0.248417
75216	4930534B04Rik	0.429226	-0.152865	-0.255563
75180	4930538K18Rik	-0.355363	-0.481919	-0.088556
207819	4930539E08Rik	-0.344637	-0.358738	-0.337302
67648	4930542C12Rik	0.920905	0.878494	0.378833
75185	4930542N07Rik	-0.539176	-0.362711	-0.570485
75171	4930543L23Rik	-0.642677	-0.0907451	-0.0821579
67653	4930544G11Rik	-0.237681	-0.402246	-0.0935455
75161	4930544M13Rik	0.477062	-0.400342	-0.110212
75173	4930544O15Rik	-0.029316	-0.0912567	0.104448
75202	4930546H06Rik	-0.203159	-0.329266	0.198445
68274	4930547C10Rik	0.192539	-0.586307	-0.231173
75300	4930548F15Rik	1.52213	2.62988	1.52803
67656	4930548H24Rik	-0.731253	-0.547872	-0.0726207
67663	4930549C01Rik	-0.492144	0.0363851	-0.0716573
75311	4930550C14Rik	-0.224483	0.0225592	-0.223586
75287	4930550G17Rik	-0.408089	0.00297313	-0.16988
75352	4930550L24Rik	0.663867	-1.72129	-0.283537
78806	4930555I21Rik	-0.851756	-0.015148	0.00851078
216516	4930562D19Rik	-0.294097	0.155064	-0.106401
75328	4930563D23Rik	-0.531588	-0.521526	-0.12034
75304	4930563E22Rik	0.107856	0.245627	-0.189935
75258	4930563M21Rik	-0.637408	-0.474169	-0.718204
75275	4930563P21Rik	-0.202521	-0.376252	-0.244185
67739	4930570C03Rik	0.399369	-0.12607	0.0622828
223626	4930572J05Rik	0.153337	-0.231329	0.222194
104859	4930573I19Rik	0.126964	-0.0624423	-0.024951
75905	4930578C19Rik	-0.0288509	-0.342571	-0.363871
67750	4930578I06Rik	-0.881065	-0.290127	-0.13789
75051	4930578N16Rik	-0.0941434	0.0230143	-0.301113
67753	4930579C15Rik	1.34952	-0.203236	-0.366734
75847	4930579E17Rik	1.51951	0.783653	0.17961
69034	4930579G22Rik	-0.404794	-0.229535	0.203259
75939	4930579G24Rik	-0.159991	-0.0449058	-0.243919
67752	4930579J09Rik	-0.635302	-0.457436	0.259602
75881	4930579K19Rik	0.415929	-0.223074	-0.203309
67749	4930583H14Rik	0.747377	0.844198	0.114703
67745	4930583K01Rik	0.169375	0.221526	-0.0418231
619305	4930588K23Rik	1.21485	2.80124	1.69779
78214	4930589O11Rik	1.51842	0.890682	0.128834
381798	4930590J08Rik	-0.381098	-0.0169452	-0.104162
68175	4930591A17Rik	0.243534	-0.168671	-0.164628
654799	4930594M22Rik	1.0963	0.407564	-0.0233565
245492	4930595M18Rik	0.429419	-0.243198	-0.323622
239036	4930596D02Rik	-0.0254626	-0.147819	0.0380859
75379	4930599N23Rik	2.14383	0.852254	0.265389
74054	4931406B18Rik	-0.0843504	-0.213902	-0.0675581
70984	4931406C07Rik	0.13702	0.193625	-0.205617
70977	4931407G18Rik	0.625303	0.0270239	-0.598376
70967	4931408A02Rik	0.682856	0.516932	0.223224
66740	4931417E11Rik	0.815792	0.114709	-0.0227519
70979	4931417G12Rik	-0.453666	-0.00329535	-0.191871
70986	4931422A03Rik	0.396369	-0.154034	-0.0334817
74356	4931428F04Rik	0.0496828	0.241607	0.189931
70988	4931428L18Rik	-0.0873667	0.145457	-0.492682
74364	4931431C16Rik	-0.5379	-0.461592	-0.00854732
71003	4931440B09Rik	-1.09434	0.222207	-0.0509484
71001	4931440L10Rik	-0.716174	0.0543899	-0.296568
71004	4931440P22Rik	0.422898	0.258881	-0.0325217
214604	4932411E22Rik	-0.0489619	-0.225174	-0.187526
238663	4932411G14Rik	-1.23202	-0.658134	-0.101701
242838	4932412H11Rik	0.823018	-0.0886025	-0.0960768
320696	4932413O14Rik	0.835036	0.709484	-0.235023
442809	4932416K20Rik	-0.0568548	-0.219075	0.1019
74370	4932417H02Rik	-0.0464671	0.073604	-0.034372
234740	4932417I16Rik	-0.56991	-0.439916	-0.110899
329366	4932418E24Rik	-0.667289	-0.486961	-0.0781616
320214	4932425I24Rik	0.205863	0.130681	0.0398831
74385	4932432K03Rik	0.410032	-0.168804	-0.0753513
319819	4932435O22Rik	-0.199934	0.06117	-0.0263495
74387	4932438H23Rik	-0.265678	-0.318968	-0.222652
353170	4932441K18Rik	-0.871003	-0.107714	-0.145597
66747	4933400A11Rik	-0.278922	-0.170614	-0.206428
328019	4933400C05Rik	0.76981	-0.0982194	0.0786201
330820	4933402J07Rik	-0.306637	-0.53297	0.0413846
108803	4933402P03Rik	-0.346145	-0.328891	0.0354383
108654	4933403F05Rik	-0.0914128	-0.0969173	-0.091951
74393	4933403G14Rik	0.421121	0.785593	0.397598
216974	4933404M19Rik	-0.354928	-0.765266	0.130236
71046	4933405L10Rik	-0.497356	-0.278673	0.104621
243996	4933405O20Rik	0.0699532	0.142953	-0.538541
74443	4933406E20Rik	0.371385	-0.0966017	0.144016
71045	4933406I18Rik	1.36365	1.04492	0.099618
74401	4933406J08Rik	0.369674	0.278643	0.341328
240755	4933406M09Rik	-1.21474	-0.280294	-0.283334
66753	4933407N01Rik	0.226316	0.239471	-0.174418
237958	4933407P14Rik	-0.746417	-0.611271	0.122632
227998	4933409G03Rik	0.00683985	-0.0430954	-0.322755
330228	4933411G11Rik	-0.225605	-0.0122978	-0.12705
66756	4933411K20Rik	0.493758	-0.017191	-0.456758
244885	4933412E14Rik	-0.135139	-0.354579	-0.0377437
71138	4933413N12Rik	-0.353998	-0.16609	-0.10964
74408	4933414I15Rik	0.382228	0.0582965	-0.055041
66761	4933417A18Rik	-0.54085	0.0674418	-0.274521
71162	4933421I07Rik	0.251404	-0.540564	-0.190466
432613	4933422H20Rik	-0.444318	-0.25346	0.019038
71177	4933424B01Rik	-0.174567	-0.225805	0.00290004
71166	4933424G06Rik	-0.479261	-0.430545	-0.277833
66766	4933425O20Rik	0.0314886	-0.415583	-0.211185
217684	4933426M11Rik	-0.0229412	0.0491579	-0.130947
232217	4933427D06Rik	-0.269093	-0.318892	-0.094665
74477	4933427D14Rik	0.257028	-0.899033	-0.0110687
66769	4933427E11Rik	-0.205777	-0.247892	-0.0260041
74466	4933427G17Rik	0.939259	0.203269	0.000647776
58996	4933428G20Rik	-0.365479	-0.468867	-0.013404
328967	4933429F08Rik	-0.143049	0.120221	-0.0542936
214106	4933430I17Rik	0.989147	0.280952	-0.170677
329735	4933431E20Rik	0.863645	-0.0836694	-0.0682191
75729	4933432B09Rik	-0.207667	-0.331724	-0.129725
74472	4933433C11Rik	-0.524476	-0.270873	0.304249
66787	4933433P14Rik	-0.388091	-0.145677	0.00266419
99650	4933434E20Rik	-0.19418	-0.089805	-0.15353
71233	4933434I06Rik	1.09774	0.137614	-0.275006
67555	4933434I20Rik	0.139288	-0.384098	0.0347806
71203	4933434M16Rik	0.272727	0.24937	-0.0216258
71296	4933436C20Rik	1.28505	1.59428	0.667528
66780	4933436I01Rik	-0.118533	-0.247925	-0.504737
66783	4933437N03Rik	-0.460974	-0.497924	-0.0674816
66771	4933439F18Rik	-0.0727436	-0.20292	0.0718599
71208	4933440M02Rik	-0.21856	-0.184663	-0.145095
74471	4933440N22Rik	-0.605455	-0.0609308	0.0887553
223739	5031439G07Rik	1.22647	-0.151154	0.0291665
192136	5033411D12Rik	0.46016	0.142092	-0.169119
67759	5033414D02Rik	0.526672	-0.169737	-0.221808
98496	5033414K04Rik	0.662	-0.105295	0.088556
71242	5133400G04Rik	0.290978	-0.13994	-0.023104
75731	5133401N09Rik	-0.0760755	-0.514749	-0.00387005
403201	5330416C01Rik	-0.614507	0.111879	-0.334535
229722	5330417C22Rik	0.22533	0.0765704	-0.138561
226162	5330431N19Rik	-0.587167	-0.235498	-0.14356
319888	5330437I02Rik	0.226247	-0.259609	-0.208401
327824	5330438D12Rik	-0.191376	0.21054	0.0332558
381325	5330438I03Rik	1.43113	1.22258	0.517005
321015	5330439B14Rik	0.273026	-0.180916	-0.225672
227545	5430407P10Rik	1.19947	0.875288	0.186652
71406	5430416O09Rik	0.501644	-0.713783	0.0924792
71395	5430419D17Rik	0.143265	-0.368664	-0.206029
74490	5430432N15Rik	-0.153888	-0.0286682	0.126041
74492	5430433E21Rik	-0.0820051	-0.202379	0.0869016
226421	5430435G22Rik	0.43685	-0.495532	-0.0681361
68251	5430437P03Rik	-0.548098	-0.138245	-0.0128658
544928	544928	0.487005	0.854064	0.336139
546100	546100	-0.633449	-0.0398964	0.219357
71405	5530400B04Rik	-0.498997	0.0418962	-0.00280039
71449	5630401D24Rik	0.0257416	0.640936	0.25621
66626	5730403B10Rik	0.09126	0.261868	0.0414543
232853	5730403M16Rik	0.167276	0.102086	-0.421108
230757	5730409E04Rik	0.0129688	-0.0756403	0.0495964
70511	5730409G15Rik	-0.232641	-0.0210046	-0.172255
319613	5730410E15Rik	1.58312	1.06442	0.0602531
59050	5730427N09Rik	-0.0526825	0.00571039	-0.172418
70544	5730437N04Rik	-0.156157	-0.48733	-0.157649
70559	5730442P18Rik	-0.502159	-0.41455	0.067186
66640	5730446D14Rik	3.09133	3.95082	2.09557
269061	5730453I16Rik	-0.0846759	-0.167621	0.0445238
70591	5730455P16Rik	-0.118188	-0.0625818	0.0117297
70564	5730469M10Rik	1.46487	0.229801	-0.12329
66641	5730470L24Rik	0.576085	0.365243	-0.121712
108958	5730472N09Rik	-0.364253	-0.514374	0.0648175
66648	5730494M16Rik	0.238039	-0.202491	-0.252427
70612	5730494N06Rik	-0.305385	0.0960037	-0.150384
70617	5730508B09Rik	0.542268	0.405332	-0.0847756
70626	5730522E02Rik	-0.322626	-0.383985	-0.460429
66665	5730528L13Rik	-0.346082	-0.238029	0.11163
68250	5730536A07Rik	0.038438	-0.0706209	-0.0438561
67434	5730557B15Rik	1.30689	1.62619	0.756838
67313	5730559C18Rik	0.322805	0.231289	0.259423
66662	5730577I03Rik	0.174139	0.247514	-0.33287
77011	5730590G19Rik	-0.760705	-0.29332	0.174248
215512	5730593F17Rik	-0.273112	-0.0486862	-0.017181
77580	5730596B20Rik	2.98632	4.21185	2.20441
240817	5830403L16Rik	-0.195495	-0.230406	-0.076504
207781	5830404H04Rik	1.57766	0.678241	0.0685281
244234	5830411N06Rik	0.466316	-0.301714	-0.252128
74753	5830415F09Rik	-0.59606	0.383364	-0.245879
68152	5830415L20Rik	0.426492	0.207534	-0.251915
319675	5830418K08Rik	-0.305441	-0.0297279	-0.372252
76061	5830427D03Rik	0.134422	0.143129	0.346288
76030	5830433I10Rik	0.482231	0.294124	0.0279308
67770	5830433M19Rik	0.532608	0.0110454	-0.0591702
227723	5830434P21Rik	-0.352619	-0.156423	0.289031
76031	5830448L01Rik	-0.161253	-0.117377	-0.12415
214987	5830457O10Rik	-0.442574	0.00787629	0.00572036
320939	5930403L14Rik	1.68075	2.40974	1.77472
320504	5930403N24Rik	1.33675	0.992652	0.400086
72440	5930416I19Rik	-0.38444	-0.0979803	0.0460818
319688	5930422O12Rik	0.946886	0.448371	-0.322181
381356	5930434B04Rik	-0.529632	-0.334814	0.000279042
329641	6030405A18Rik	1.03196	1.2577	0.147889
217558	6030408C04Rik	-0.323476	-0.139059	-0.143491
319477	6030419C18Rik	1.60338	1.53444	0.491094
436022	6030429G01Rik	-0.575727	-0.0684815	-0.0221938
320133	6030445D17Rik	-0.178783	0.182869	0.0342424
338363	6030446N20Rik	0.235953	0.612112	-0.141454
330837	6030452D12Rik	-0.269624	-0.453466	-0.109092
77877	6030458C11Rik	-0.286264	0.0966349	-0.175388
619355	619355	-0.198452	0.660074	-0.0409793
619718	619718	-0.688878	-0.414929	0.0555925
621968	621968	0.499226	-0.112544	-0.190396
622208	622208	-0.149653	0.0537554	-0.0622097
76132	6230409E13Rik	1.70061	0.727652	-0.00633159
230376	6230416J20Rik	-0.424599	-0.146404	-0.0859914
68176	6230427J02Rik	0.287878	-0.0640169	0.0979172
623242	623242	-0.537322	0.870505	-0.36504
628101	628101	-0.163163	-0.0667276	-0.0777165
103712	6330403K07Rik	0.156376	-0.244398	-0.143065
70717	6330406I15Rik	1.71827	0.172096	0.0368335
67412	6330407J23Rik	1.05123	1.44994	0.135631
321008	6330408A02Rik	-0.231399	-0.133093	-0.257692
66674	6330409N04Rik	0.55635	0.350198	-0.0144637
230279	6330416G13Rik	0.156672	-0.088629	-0.105946
319615	6330416L07Rik	0.313912	0.356842	-0.193951
320237	6330419J24Rik	0.28253	0.0125469	-0.0619307
241688	6330439K17Rik	0.420752	-0.278497	-0.356483
268567	6330442E10Rik	0.913467	0.830429	0.249118
442797	6330444E15Rik	1.06831	-0.650181	0.221177
101565	6330503K22Rik	-0.333113	0.199173	-0.241949
320802	6330512M04Rik	0.86603	0.00476032	0.276677
216166	6330514A18Rik	0.135006	0.656403	0.381935
76161	6330527O06Rik	1.40317	1.14646	0.022516
76167	6330548G22Rik	-0.0847822	-0.0636913	-0.0554529
229613	6330549D23Rik	-0.17856	0.0426336	-0.0855828
229707	6330569M22Rik	0.0609142	0.389855	0.0275454
67788	6330577E15Rik	0.41849	0.00641464	-0.379069
319832	6332401O19Rik	0.57171	0.788373	0.307268
76880	6430411K18Rik	0.0872405	-0.528067	0.09612
76886	6430514L14Rik	0.639674	0.746892	0.316852
240843	6430517E21Rik	0.915002	0.778584	0.123669
319748	6430526N21Rik	-0.465229	-0.426768	-0.011248
238330	6430527G18Rik	-0.00469388	-0.0299007	0.182457
226265	6430537H07Rik	-0.332831	-0.243816	-0.0638242
234797	6430548M08Rik	-0.18541	-0.5195	-0.15927
245386	6430550H21Rik	1.26299	0.999083	0.307733
235599	6430571L13Rik	-0.319207	-0.322181	0.0866292
319582	6430573F11Rik	-0.663369	0.255725	-0.300651
243300	6430598A04Rik	-0.270833	-0.217128	0.0250573
381280	6430706D22Rik	-0.279995	-0.392197	-0.431425
76219	6530401D17Rik	-0.0831047	0.432884	-0.246351
328092	6530401N04Rik	-0.209893	0.22425	-0.237445
67797	6530403A03Rik	-0.0935156	-0.327775	-0.319028
109050	6530418L21Rik	1.20721	0.972551	0.305611
235610	6620401K05Rik	-0.31267	-0.267086	0.0290702
664858	664858	-0.188921	-0.266761	0.0776168
666299	666299	-0.644893	-0.461369	0.104199
667276	667276	0.498545	0.564253	-0.453563
667819	667819	-0.558008	0.00604259	-0.242145
668068	668068	1.22674	0.459901	-0.045062
668306	668306	0.0139089	-0.145089	-0.252241
668321	668321	-0.222951	-0.141601	-0.604033
101314	6720456B07Rik	-0.532572	0.193449	0.0283294
218989	6720456H20Rik	0.0722652	0.0164734	-0.0962064
328162	6720458F09Rik	0.00326213	-0.412706	0.214025
109212	6720460F02Rik	0.458363	-0.123403	0.143202
77744	6720463M24Rik	-0.229615	0.235588	-0.273584
68099	6720467C03Rik	0.932047	0.0110653	-0.0750457
228778	6820408C15Rik	-0.161947	0.0324187	-0.00788958
432677	7420416P09Rik	-0.542747	0.66022	0.194163
76377	76377	0.842109	0.870574	0.547806
78609	8030411F24Rik	-0.434325	-0.400336	-0.417384
109272	8030451F13Rik	-0.00873999	-0.0740724	-0.405634
212163	8030462N17Rik	-0.492575	-0.0925057	0.0903664
414083	8030463A06Rik	1.21925	0.180364	-0.150962
74528	8430406I07Rik	-0.335754	0.142597	-0.0751022
213393	8430408G22Rik	-0.355862	-0.469315	-0.105086
232210	8430410A17Rik	-0.0764675	-0.299831	-0.129542
78100	8430410K20Rik	0.104402	0.154134	-0.25742
74525	8430419L09Rik	0.448945	0.0922134	0.0452845
329540	8430427H17Rik	-0.467711	-0.24473	0.0196625
71523	8430429K09Rik	-0.315776	-0.0292994	-0.0976547
327747	9030224M15Rik	0.855812	0.0664253	-0.203734
71566	9030425E11Rik	1.08119	1.1602	0.11557
71564	9030607L17Rik	-0.321825	-0.302083	-0.0334917
74530	9030612E09Rik	2.22892	2.35661	0.544039
208292	9030612M13Rik	-0.380148	-0.146945	-0.0351227
217830	9030617O03Rik	0.466774	-0.47381	-0.0102814
105892	9030619P08Rik	-0.738405	-0.716108	-0.233774
71517	9030624J02Rik	-0.459612	-0.0125669	0.012321
210808	9030625A04Rik	1.65113	0.0835232	-0.252437
71583	9130008F23Rik	1.95718	0.704853	-0.21656
71617	9130011E15Rik	-0.417035	-0.690057	-0.55522
66818	9130011J15Rik	-0.440026	-0.537362	0.0552038
215772	9130014G24Rik	0.178095	-0.105289	-0.0959439
78906	9130017N09Rik	-0.256622	-0.503455	0.18946
378878	9130019P16Rik	0.534804	0.662402	0.14561
329160	9130024F11Rik	1.67869	3.11999	1.52865
231440	9130213B05Rik	0.403807	0.252078	-0.227672
77669	9130221D24Rik	0.0128525	-0.0525263	0.00112613
77124	9130221H12Rik	-0.58936	-0.646537	0.161482
219094	9130227C08Rik	-0.227874	-0.330974	0.17859
231253	9130230L23Rik	-0.418384	-0.320682	0.0326114
75758	9130401M01Rik	-0.120988	0.0114507	-0.0222536
74549	9130404D08Rik	-0.498688	-0.278567	0.0594891
619326	9130409I23Rik	-0.582394	0.46417	-0.163083
215728	9230019H11Rik	-0.418457	-0.385493	0.0840913
77705	9230104L09Rik	0.17758	-0.0481713	-0.321639
223413	9230109A22Rik	0.520081	-0.225994	-0.576594
234912	9230110C19Rik	0.415195	-0.0509085	-0.164648
320800	9230112E08Rik	-0.428658	-0.38932	0.0077866
320054	9230116N13Rik	-0.145437	0.17562	-0.251174
319609	9330132A10Rik	0.470754	-0.0398	-0.341381
319574	9330133O14Rik	-0.520068	-0.220589	-0.0282497
442799	9330154J02Rik	1.8627	1.0005	0.284101
319829	9330154K18Rik	0.0915656	-0.191928	-0.13287
320377	9330175E14Rik	0.703442	0.329941	0.0679301
109280	9330176C04Rik	-0.459336	-0.449271	-0.11161
77268	9330180L21Rik	0.281391	0.0252566	-0.456174
231014	9330182L06Rik	1.05899	0.718477	-0.149175
381572	9430007A20Rik	0.550762	0.481683	-0.45811
230996	9430015G10Rik	-0.473906	0.0707504	0.0817759
68115	9430016H08Rik	-0.0370528	0.0624323	-0.208899
68118	9430023L20Rik	-0.641587	-0.255848	-0.0891938
241134	9430031J16Rik	0.32128	0.130416	-0.508963
77352	9430070O13Rik	-0.197638	0.240654	0.0428396
320321	9430077A04Rik	1.00466	1.58018	0.481098
619307	9430078G10Rik	0.667525	0.483032	0.0781517
319245	9430097D07Rik	-0.411351	-0.654121	0.0273229
77432	9530002B09Rik	-0.369883	0.0119025	-0.520579
77424	9530002K18Rik	0.0173903	-0.0431817	-0.524888
77397	9530003J23Rik	-0.178909	0.144155	-0.294525
78611	9530048O09Rik	-0.70092	-0.440773	-0.0388499
319482	9530053A07Rik	-0.830349	-0.190822	0.0499983
320650	9530056K15Rik	-0.490383	-0.202495	0.134664
68241	9530058B02Rik	-0.233658	-0.497625	0.265811
214112	9530066K23Rik	0.799698	0.270016	-0.124699
213673	9530068E07Rik	-0.487018	-0.20957	-0.159552
68283	9530077C05Rik	0.922772	0.527805	-0.205591
319247	9530080O11Rik	-0.228097	0.283839	-0.237737
638247	9530082P21Rik	-0.208424	-0.0904627	0.188001
319251	9630001P10Rik	1.86992	1.47744	0.176614
319743	9630013D21Rik	3.35682	4.40123	1.49941
381155	9630014M24Rik	0.352337	0.107657	0.190765
319562	9630028B13Rik	-0.509697	-0.134585	-0.182806
319801	9630033F20Rik	-0.235395	0.455317	0.105594
442798	9630041A04Rik	-0.283746	-0.358516	-0.0556921
214779	9630041N07Rik	0.302465	-0.453546	-0.119217
226744	9630058J23Rik	0.195492	0.2204	-0.190327
277898	9830102E05Rik	-0.320632	-0.44356	-0.260984
268759	9930012K11Rik	0.623722	-0.168305	-0.17199
80982	9930013L23Rik	1.3611	0.106328	0.0785171
320469	9930014A18Rik	0.715633	0.371926	-0.0417135
319259	9930021D14Rik	-0.583012	-0.501389	0.140747
240613	9930021J03Rik	-0.184483	-0.297927	-0.431475
320509	9930022D16Rik	0.0675846	-0.214929	-0.0927615
226245	9930023K05Rik	0.00197323	-0.27769	-0.286546
319503	9930038B18Rik	-0.0580142	-0.642537	0.119373
194268	9930104L06Rik	-0.283948	-0.0515995	-0.0580972
50518	a	1.34335	0.684015	-0.276345
109314	A030004J04Rik	0.768771	-0.21263	-0.236016
68252	A030007L17Rik	-0.0517922	0.315975	-0.289283
80515	A030009H04Rik	2.06704	0.903315	0.494838
665891	A030010K20Rik	-0.459463	0.0674451	-0.737807
319266	A130010J15Rik	-0.298877	0.670897	-0.118496
101351	A130022J15Rik	0.185058	0.0971365	-0.0998239
320569	A130023I24Rik	1.52845	0.507238	-0.0123576
216119	A130042E20Rik	-0.400824	-0.191964	-0.0263728
320138	A130050O07Rik	0.80485	-0.166907	-0.307189
442804	A130066N16Rik	-0.407976	-0.327399	-0.281151
241303	A130092J06Rik	0.601634	1.18351	0.493655
69865	A1cf	-0.825516	0.221094	-0.218098
319278	A230050P20Rik	-0.14852	-0.101641	0.0480916
216792	A230051G13Rik	-0.642677	-0.0907451	-0.0821579
442796	A230052G05Rik	0.729216	0.618075	0.291904
320845	A230056P14Rik	-0.0527522	0.15544	-0.153001
241694	A230067G21Rik	0.3176	0.222988	-0.0728167
215413	A230074B11Rik	-0.144919	-0.252141	-0.178225
442825	A230083G16Rik	-0.0751819	-0.0490018	0.163143
268859	A2bp1	0.983028	0.582304	0.207238
223267	a2ld1	1.0963	0.407564	-0.0233565
232345	A2m	-0.602026	0.111703	-0.291599
234624	A330008L17Rik	1.69385	1.82264	0.401857
442840	A330017A19Rik	-0.217281	-0.340697	-0.0556124
207686	A330021E22Rik	0.833462	0.242182	-0.268
319556	A330041J22Rik	1.40611	0.551918	-0.290901
230822	A330049M08Rik	-0.295389	-0.00782978	0.158041
654424	A330050B17Rik	0.0192174	0.194535	-0.211547
381673	A330070K13Rik	-0.0375777	-0.263502	0.0299273
215493	A3galt2	0.317806	-0.605664	-0.0746637
97159	A430005L14Rik	-0.346932	0.117573	0.154343
319665	A430010J10Rik	-0.296814	-0.117068	-0.395804
243308	A430033K04Rik	-0.0881972	0.12809	-0.275026
319486	A430057M04Rik	-0.498209	-0.188519	-0.0385975
218739	A430083B19Rik	-0.233113	-0.0869814	-0.432346
319803	A430090L17Rik	-0.697827	-0.531073	-0.239441
403202	A430093F15Rik	0.0277348	-0.318918	-0.079135
214239	A430105I19Rik	1.14137	0.245042	0.32144
269855	A430110N23Rik	0.0602166	-0.265183	0.176428
239559	A4galt	-0.423386	-0.196964	0.132369
329562	A530013C23Rik	-0.0888416	-0.143507	0.325037
319942	A530016L24Rik	-0.690483	-0.35644	0.0941368
330578	A530021J07Rik	-0.644338	-0.529346	-0.315935
244183	A530023O14Rik	-0.987596	-0.653231	-0.328665
208079	A530053G22Rik	-0.0346278	-0.173175	-0.544368
320846	A530058N18Rik	1.06318	0.979354	0.142351
328830	A530064D06Rik	0.0202571	-0.505803	-0.212221
320541	A530082C11Rik	-0.465249	-0.146145	0.168671
193003	A530088H08Rik	-0.412723	0.082427	0.0645118
210373	A530095I07Rik	-0.103265	-0.0640136	0.091858
433294	A530098C11Rik	0.760097	0.0628011	-0.316267
319293	A530099J19Rik	-0.110275	-0.192333	-0.229894
213993	A630007B06Rik	-0.130725	-0.319736	0.108245
245695	A630018P17Rik	-0.621925	0.379793	-0.0249743
231603	A630023P12Rik	-0.320304	-0.406548	-0.0301465
213438	A630033H20Rik	1.02732	-0.000717536	-0.592858
329790	A630034I12Rik	-0.114122	0.225542	-0.0114374
106894	A630042L21Rik	-0.563449	-0.0514168	-0.118719
271981	A630047E20Rik	-0.0344849	0.146235	-0.162097
320757	A630052C17Rik	-0.176012	-0.0901306	-0.0951267
223970	A630055G03Rik	-0.615228	0.259841	0.0114341
215900	A630077B13Rik	0.899568	0.597914	-0.0560144
233544	A630091E08Rik	-0.385114	-0.294549	-0.0602598
235973	A630095E13Rik	0.155313	0.049809	-0.400737
320913	A630098A13Rik	0.191715	0.0905192	-0.336797
338371	A730011L01Rik	-0.0267747	0.0268744	0.0971797
225583	A730017C20Rik	-0.3602	-0.0815699	-0.333027
319590	A730018C14Rik	-0.539797	-0.672139	0.259403
319738	A730020M07Rik	0.172119	0.112258	-0.28821
77630	A730035I17Rik	1.44271	1.54944	0.983859
320291	A730036E13Rik	1.71939	1.43248	0.275238
329513	A730036I17Rik	-0.639661	-0.464661	-0.305714
320604	A730037C10Rik	0.241099	0.359061	-0.264658
208924	A730045E13Rik	-0.10788	-0.153932	-0.317284
74516	A730049H05Rik	-0.334847	-0.0692489	-0.0851842
244425	A730069N07Rik	1.42648	-0.0120785	-0.0131183
320411	A730089K16Rik	2.12527	1.61348	0.178142
624582	A730098P11Rik	-0.15344	-0.0388367	-0.307415
442803	A830005F24Rik	0.292449	-0.0983623	-0.156808
320460	A830006F12Rik	0.296788	-0.0127994	-0.689742
227612	A830007P12Rik	-0.129246	-0.405059	0.133747
320492	A830018L16Rik	0.6892	0.492752	-0.116517
320875	A830023I12Rik	-0.524612	-0.247636	-0.0337242
268391	A830031A19Rik	1.53444	2.53784	1.11933
268723	A830039N20Rik	-0.19996	-0.273491	-0.35716
319915	A830049F12Rik	-0.436508	0.055257	-0.160662
320522	A830053O21Rik	0.848092	1.65572	0.38747
320262	A830073O21Rik	1.03712	0.779012	0.246361
382252	A830080D01Rik	-0.615776	-0.0299306	-0.112042
207921	A830093I24Rik	0.972169	0.647394	0.00741454
77128	A930001N09Rik	-0.0564396	-0.149281	-0.0845929
109226	A930002I21Rik	0.351291	-0.353809	-0.063213
403174	A930005I04Rik	-0.199535	-0.353191	-0.0565625
77938	A930008G19Rik	2.15449	0.917952	0.13099
227923	A930012O16Rik	-0.148626	0.169275	-0.0910906
414094	A930013B10Rik	-0.364196	-0.463642	-0.120809
239410	A930017M01Rik	0.474408	-0.0666611	-0.0968641
68243	A930018P22Rik	0.574836	0.121051	0.0298675
109202	A930024E05Rik	0.0640501	0.0726738	0.245946
320700	A930033H14Rik	1.91867	1.78093	0.257147
68169	A930038C07Rik	2.04914	1.81899	0.642262
320271	A930041I02Rik	0.462585	0.135721	-0.171681
320600	A930104D05Rik	0.563489	-0.20382	-0.0166561
546058	AA386476	-0.297259	-0.0502442	0.0235558
433100	AA388235	-0.0204	0.49031	0.0691061
215193	AA408296	-0.356812	-0.123323	-0.0851942
105732	AA409316	-0.69115	-0.418982	0.109836
433752	AA415398	0.358675	0.12142	0.0249975
433470	AA467197	0.845962	0.0214464	-0.108056
231151	AA474455	-0.0893864	-0.411251	0.129887
231841	AA881470	-0.455383	0.0635418	-0.0317909
101985	AA960436	0.920397	0.493861	0.494937
223921	Aaas	-0.203232	0.140664	0.00628177
78894	Aacs	0.155247	-0.304701	0.0630568
67758	Aadac	0.341109	0.110222	-0.662389
320024	Aadacl1	0.421539	-0.0213733	-0.0617181
23923	Aadat	0.66996	-0.102279	-0.0913231
269774	Aak1	0.0659237	0.161798	-0.0596419
227290	Aamp	-0.47173	-0.404013	-0.0128293
11298	Aanat	-0.606936	-0.0755805	0.0127163
239435	Aard	0.523111	1.08232	-0.00223234
234734	Aars	-0.498489	0.294057	-0.100575
224805	Aars2	-0.671797	-0.021649	-0.0368203
69684	Aarsd1	-0.413557	-0.201824	-0.0101452
67618	Aasdhppt	-0.235083	0.154626	-0.333223
30956	Aass	0.845999	0.0944723	0.0433445
56321	Aatf	0.692486	0.819553	0.374318
11302	Aatk	-0.243411	-0.219121	0.243989
58229	AB041550	1.04637	2.32664	0.790665
382062	AB124611	-0.321031	-0.171039	0.0703883
268860	Abat	0.898346	-0.00101319	0.1533
11303	Abca1	1.82543	1.12866	-0.0460751
67928	Abca14	0.290234	0.0231704	0.000833804
320631	Abca15	0.316729	0.287267	0.0455204
233810	Abca16	0.68066	0.160668	-0.133924
381072	Abca17	0.650719	0.413264	-0.118556
11305	Abca2	0.0167492	-0.178457	0.162811
27410	Abca3	0.945241	0.4292	-0.00697605
11304	Abca4	0.649075	-0.113842	-0.0675481
217265	Abca5	1.86802	0.960356	0.0503804
76184	Abca6	0.351161	-0.336711	-0.362698
27403	Abca7	-0.525811	-0.635246	0.145447
217258	Abca8a	0.348517	-0.378155	-0.585663
27404	Abca8b	0.216713	-0.416287	-0.260363
217262	Abca9	0.275796	-0.0223632	-0.313766
56199	Abcb10	0.377514	-0.471505	-0.0505265
18671	Abcb1a	1.2627	0.283311	-0.0447165
18669	Abcb1b	1.16674	0.621423	-0.105348
18670	Abcb4	1.75318	0.988848	0.46024
74104	Abcb6	-0.471006	-0.00385344	0.0706574
74610	Abcb8	-0.467648	0.0100123	-0.0638342
56325	Abcb9	0.358556	-0.0681394	0.14673
224814	Abcc10	-0.470657	-0.130306	-0.13289
244562	Abcc12	-0.32327	-0.884144	-0.142863
12780	Abcc2	-0.333249	0.0701492	-0.174637
76408	Abcc3	0.151291	-0.235202	-0.0234196
239273	Abcc4	-0.604445	-0.0392486	0.313833
27416	Abcc5	-0.245205	-0.0473939	0.259024
27421	Abcc6	-0.837056	-0.216414	-0.102864
20927	Abcc8	0.352649	0.213803	0.236747
20928	Abcc9	0.542886	0.245593	-0.0147394
11666	Abcd1	-0.427442	-0.0962562	-0.0213932
26874	Abcd2	1.12286	0.444374	-0.11842
19299	Abcd3	0.12124	0.153294	-0.0888284
19300	Abcd4	-0.679208	-0.268518	-0.230402
24015	Abce1	-0.222489	-0.0770654	-0.245703
27407	Abcf2	-0.213294	-0.128828	-0.189576
27406	Abcf3	-0.497525	-0.392067	-0.0924991
27405	Abcg3	0.0874929	-0.315367	-0.263479
192663	Abcg4	0.321529	0.756386	0.405039
27409	Abcg5	-0.710348	-0.338465	-0.122845
67470	Abcg8	-0.695708	-0.334173	-0.11362
57742	Abhd1	0.250948	-0.262276	-0.143418
213012	Abhd10	0.782457	0.21364	-0.231944
68758	Abhd11	-0.473833	-0.250533	0.155187
76192	Abhd12	-0.348128	-0.499545	-0.316636
68904	Abhd13	-0.176358	0.201186	-0.11641
68644	Abhd14a	-0.37076	-0.464352	0.188765
76491	Abhd14b	-0.353616	-0.478687	0.108182
54608	Abhd2	-0.0194399	-0.201781	0.0764841
106861	Abhd3	0.917726	0.282733	-0.281719
105501	Abhd4	0.322921	0.0770322	-0.242464
67469	Abhd5	1.98295	0.363695	-0.0131482
66082	Abhd6	1.35841	1.87922	0.336066
384214	Abhd7	1.04877	1.14817	0.106548
64296	Abhd8	0.121705	-0.257649	0.244996
71932	Abhd9	0.611291	0.00342491	0.0809919
11308	Abi1	-0.00832475	-0.0298641	-0.182301
329165	Abi2	0.280514	0.145417	-0.0904362
66610	Abi3	-0.459791	-0.365774	0.147215
320712	Abi3bp	-0.36611	-0.202694	-0.284686
11350	Abl1	0.0812378	-0.168541	-0.273966
11352	Abl2	-0.15734	-0.0854566	-0.0695047
226251	Ablim1	-0.742717	-0.23594	-0.285593
231148	Ablim2	-0.492715	-0.1622	0.0767399
319713	Ablim3	0.0741023	0.18069	-0.0231472
80908	Abo	-0.762402	-0.659233	0.0444972
76507	Abp1	-0.783311	-0.0939275	-0.1797
381970	Abpe	-0.355925	0.124592	-0.487961
233090	Abpz	-0.412942	-0.0179617	-0.322377
109934	Abr	-0.640866	-0.363791	-0.0145201
223513	Abra	-0.326931	-0.308072	-0.14355
30946	Abt1	-0.121264	-0.251294	-0.0177158
80283	Abtb1	-0.755576	-0.584045	0.0280138
99382	Abtb2	1.91651	1.22787	0.356473
113868	Acaa1a	0.262549	-0.43579	0.0280171
235674	Acaa1b	0.105132	-0.0585656	-0.00374381
52538	Acaa2	0.530173	0.33403	-0.0222569
107476	Acaca	0.10583	-0.0272498	-0.213842
100705	Acacb	-0.394761	0.000199316	-0.0759858
71985	Acad10	-0.139534	-0.372727	-0.163326
102632	Acad11	-0.501003	-0.414377	-0.229711
66948	Acad8	-0.0280304	0.249703	-0.0662359
229211	Acad9	-0.0595688	-0.178653	-0.274996
11363	Acadl	1.15196	0.19516	-0.163346
11364	Acadm	-0.0160084	0.12427	-0.0894064
11409	Acads	-0.579288	0.0101618	-0.176451
66885	Acadsb	0.377869	0.175135	-0.242318
11370	Acadvl	-0.0127994	-0.160924	0.0920805
11595	Acan	1.1056	1.24627	0.337209
78618	Acap2	0.350457	-0.0468757	-0.109378
140500	Acap3	-0.15728	0.0259642	0.0939674
110446	Acat1	1.36182	0.602256	0.0480982
110460	Acat2	-0.251493	-0.302581	-0.0664286
224530	Acat3	0.448769	-0.0620769	-0.146424
170760	Acbd3	0.372465	0.114759	0.0582434
67131	Acbd4	0.650527	-0.132389	0.271777
74159	Acbd5	-0.234196	-0.0637079	-0.0381191
72482	Acbd6	-0.0824569	0.318736	-0.150284
78245	Acbd7	-0.414092	0.347796	-0.0302096
11418	Accn1	1.03	1.1877	0.515689
11419	Accn2	0.518204	0.614749	0.296748
171209	Accn3	0.0622031	-0.121981	0.119762
241118	Accn4	0.415022	0.521078	0.616556
58170	Accn5	-0.133492	0.297821	-0.504132
329470	Accs	-0.300292	0.158808	-0.127057
497652	Acd	-0.406039	-0.475504	0.158649
11421	Ace	0.098256	-0.111238	0.118779
70008	Ace2	0.130266	-0.601495	-0.443338
11423	Ache	0.203481	0.299037	0.254443
56215	Acin1	-0.379524	-0.186755	-0.139106
104112	Acly	-0.130137	-0.134688	0.166601
266645	Acmsd	-0.0857689	0.147068	-0.38748
11428	Aco1	0.270418	-0.00599276	-0.00900243
11429	Aco2	-0.184184	-0.036591	-0.223602
26897	Acot1	0.609195	0.601894	0.0354317
64833	Acot10	0.331508	-0.0376075	-0.366203
329910	Acot11	-0.577255	-0.303897	0.0797827
74156	Acot12	1.10489	-0.0601668	-0.161931
171210	Acot2	0.864731	0.00707903	-0.0110653
171281	Acot3	1.14462	0.722646	-0.00145833
171282	Acot4	0.84372	0.284251	-0.200279
217698	Acot5	0.945856	0.88165	0.193084
70025	Acot7	0.229203	-0.189662	0.259323
170789	Acot8	-0.388108	-0.278796	-0.127406
56360	Acot9	0.107733	-0.110909	-0.418676
11430	Acox1	-0.0582002	-0.221015	-0.137003
93732	Acox2	-0.765425	-0.755098	-0.0105239
80911	Acox3	-0.181949	-0.316995	-0.263681
74121	Acoxl	-0.155759	-0.425546	-0.0995017
11431	Acp1	0.257655	0.168501	-0.0187755
11432	Acp2	-0.228197	0.188984	-0.276182
66659	Acp6	-0.102804	-0.038242	-0.0314653
235534	Acpl2	0.708009	0.208557	0.0127628
56318	Acpp	0.474611	0.0252633	-0.170116
11434	Acr	0.300179	-0.510112	-0.0733581
54137	Acrbp	-0.446394	-0.344707	0.0394246
11451	Acrv1	0.159267	0.280065	-0.375494
94180	Acsbg1	-0.497269	-0.532661	-0.13213
328845	Acsbg2	-0.904471	0.16496	0.135259
264895	Acsf2	0.371083	-0.0106734	0.0931801
257633	Acsf3	-0.410783	-0.304445	-0.0936053
14081	Acsl1	1.02528	0.499578	-0.0752981
74205	Acsl3	0.795369	0.11269	0.00321895
50790	Acsl4	0.360286	0.227143	0.124596
433256	Acsl5	-0.135684	-0.0774175	0.0828489
216739	Acsl6	0.029419	-0.00185031	-0.0822044
117147	Acsm1	-0.00361426	0.00934126	-0.363705
233799	Acsm2	0.221456	-0.535764	-0.182573
20216	Acsm3	1.05252	0.391483	-0.0326811
233801	Acsm4	-0.0159453	-0.294635	-0.445348
272428	Acsm5	0.592948	0.035528	-0.137089
68738	Acss1	0.559572	0.488054	0.133405
60525	Acss2	0.975697	-0.0139621	-0.205259
380660	Acss3	0.318606	-0.262399	-0.121191
11459	Acta1	-0.446069	-0.169232	-0.0121151
11475	Acta2	1.06244	-0.0168688	-0.323071
11461	Actb	-0.467488	-0.406063	0.1058
238880	Actbl2	-0.220466	-0.163539	-0.285284
11464	Actc1	-0.293678	-0.34365	-0.0788925
11465	Actg1	-0.573242	-0.51064	0.0765638
11468	Actg2	0.378946	-0.217992	0.117241
56456	Actl6a	-0.335711	-0.129774	-0.141448
83766	Actl6b	-0.721304	-0.518108	-0.317533
11470	Actl7a	-0.36024	-0.0982361	-0.0572401
11471	Actl7b	-0.337534	-0.197602	-0.0433146
109711	Actn1	0.454659	-0.107119	0.0602598
11472	Actn2	0.292263	-0.128715	-0.165807
11474	Actn3	-0.518596	-0.238813	0.00511245
60595	Actn4	-0.774803	-0.683992	0.276052
56444	Actr10	-0.131452	0.372099	-0.0891705
54130	Actr1a	0.348822	-0.221749	0.0383882
226977	Actr1b	-0.357283	-0.331449	-0.0335714
66713	Actr2	-0.174903	0.0383649	-0.0756702
74117	Actr3	-0.299787	0.00441152	-0.255084
242894	Actr3b	-0.41273	0.380235	-0.204804
109275	Actr5	-0.101648	-0.0204132	0.138574
67019	Actr6	-0.139059	-0.291622	-0.27084
56249	Actr8	-0.44084	-0.0881474	-0.121559
73360	Actrt1	0.00966349	-0.186204	-0.336136
73353	Actrt2	-0.453606	-0.465528	0.0244162
11477	Acvr1	0.193575	0.311085	-0.254872
11479	Acvr1b	0.35812	0.332678	-0.00967345
11480	Acvr2a	1.59972	0.76712	-0.0944756
11481	Acvr2b	-0.475607	-0.200967	0.324895
11482	Acvrl1	1.22408	0.312185	0.291184
109652	Acy1	-0.478089	-0.380068	0.0030296
71670	Acy3	-0.751839	-0.430515	0.129612
66204	Acyp1	0.215862	-0.49516	-0.073594
75572	Acyp2	0.681736	0.24078	-0.00660399
11486	Ada	0.118314	0.0389729	-0.118709
21744	Adad1	1.1902	0.485692	0.148746
75894	Adal	-0.339494	0.564748	0.00524865
11488	Adam11	0.523861	0.191944	0.544457
11489	Adam12	2.18801	1.08716	0.337684
11490	Adam15	1.10804	0.275803	0.397113
11491	Adam17	-0.276607	-0.397645	-0.172355
13524	Adam18	0.438305	0.0674783	-0.203604
11492	Adam19	0.410537	0.47665	0.13119
280668	Adam1a	-0.240634	0.3057	-0.164854
280667	Adam1b	-0.778524	-0.601996	-0.0718433
11495	Adam2	0.386543	-0.0682756	-0.231525
56622	Adam21	-0.22998	-0.437711	-0.0736239
11496	Adam22	1.28872	0.733405	0.17657
23792	Adam23	-0.121024	-0.0404511	0.13773
13526	Adam24	0.468824	0.292669	-0.741511
13525	Adam26a	1.11523	-0.313474	-0.663419
13522	Adam28	-0.0543268	-0.0958841	-0.191449
244486	Adam29	0.57274	0.100844	-0.518553
11497	Adam3	0.0366176	-0.243188	-0.349078
71078	Adam30	-0.0613427	-0.130728	-0.265548
353188	Adam32	0.359861	-0.0801149	-0.0368967
110751	Adam33	0.957247	0.344358	0.153566
11499	Adam5	0.564914	-0.118898	-0.0368369
11500	Adam7	-0.13308	-0.496549	-0.462067
11501	Adam8	-0.328598	-0.454905	-0.167342
11502	Adam9	0.947431	0.34553	-0.133299
58860	Adamdec1	-0.237126	0.250085	-0.416165
11504	Adamts1	1.59838	1.25409	0.470212
224697	Adamts10	0.138342	-0.137119	-0.0559579
239337	Adamts12	0.373421	-0.145052	-0.148995
279028	Adamts13	-0.993884	-0.532183	0.170664
235130	Adamts15	0.644504	0.810428	0.154918
271127	Adamts16	-0.147786	-0.106694	0.208664
233332	Adamts17	0.720752	0.327489	0.108963
208936	Adamts18	1.19379	1.44448	0.319716
240322	Adamts19	0.343534	0.529964	0.106833
216725	Adamts2	1.48112	1.66423	0.559881
223838	Adamts20	0.804129	0.0488622	0.111408
240913	Adamts4	-0.252812	-0.226732	0.17874
23794	Adamts5	2.10369	1.7762	0.63774
108153	Adamts7	1.5689	1.20156	0.197432
30806	Adamts8	1.0579	1.28096	0.21939
77739	Adamtsl1	2.05902	0.476594	-0.101106
77794	Adamtsl2	-0.751766	-0.221161	0.13506
229595	Adamtsl4	0.391944	0.151317	0.000863701
66548	Adamtsl5	0.939474	0.120098	0.43309
231821	Adap1	-1.2631	-0.229904	-0.0863768
216991	Adap2	0.413434	-0.00749759	0.016025
110532	Adarb1	0.901256	0.380627	0.0129921
94191	Adarb2	1.00316	0.6552	-0.184201
30947	Adat1	-0.226316	0.0883434	-0.128047
66757	Adat2	0.0100256	0.131319	-0.0280836
242669	Adc	0.546809	0.206225	0.0860745
57869	Adck2	0.781497	0.0773278	0.0900442
76889	Adck4	-0.531332	-0.418805	-0.110348
268822	Adck5	-0.430798	-0.509793	-0.067186
432530	Adcy1	1.03837	1.25579	0.478464
210044	Adcy2	1.3411	0.31359	0.266651
104111	Adcy3	0.571053	0.374026	0.164648
104110	Adcy4	1.77241	0.400166	0.251609
224129	Adcy5	1.47313	1.62008	0.797014
11513	Adcy7	1.15023	0.268252	0.37676
11514	Adcy8	1.47364	2.18027	0.700216
11515	Adcy9	0.958881	0.441797	0.316191
11516	Adcyap1	1.04843	0.57574	0.212211
11517	Adcyap1r1	0.57771	0.415185	0.215919
11518	Add1	-0.0987211	-0.283553	-0.0923861
11519	Add2	-0.404916	-0.559831	-0.051058
11520	Adfp	0.396731	-0.336564	-0.201472
11522	Adh1	-0.0769558	0.0624888	-0.45051
26876	Adh4	0.104787	-0.263944	-0.399917
11532	Adh5	-0.490944	0.0741787	0.0762084
11529	Adh7	0.363552	-0.386187	-0.26514
76187	Adhfe1	-0.415962	0.0350762	0.226061
104923	Adi1	-0.504657	0.0616284	0.242282
11450	Adipoq	-0.302561	-0.487659	-0.146125
72674	Adipor1	-0.334186	-0.0137528	-0.0318374
68465	Adipor2	-1.32351	0.0162642	-0.0162608
11534	Adk	-0.307338	0.23772	-0.124273
11535	Adm	2.45282	2.07598	0.728442
223780	Adm2	-0.522486	-0.166299	0.0449191
211488	Ado	-0.220566	0.102751	0.0314753
11539	Adora1	0.911417	1.0015	0.542066
11540	Adora2a	0.0254792	-0.0993389	0.085832
11541	Adora2b	1.64892	0.629253	0.248088
11542	Adora3	-0.239807	-0.265857	-0.124479
72141	Adpgk	-0.184055	-0.159795	-0.121991
11544	Adprh	-0.168492	0.23688	0.144886
234072	Adprhl1	-0.78364	-0.0569312	-0.130412
100206	Adprhl2	0.371345	-0.202003	0.157908
11549	Adra1a	1.09687	1.10774	0.382371
11548	Adra1b	1.87434	1.01596	0.104767
11550	Adra1d	1.90789	2.0645	0.860808
11551	Adra2a	1.25485	2.12974	0.747929
11552	Adra2b	0.594951	0.896024	0.352307
11553	Adra2c	0.799538	1.25903	0.75737
11554	Adrb1	1.02987	2.05739	0.708062
11555	Adrb2	0.897133	-0.0934724	-0.172634
11556	Adrb3	0.00552104	0.240498	0.0902103
110355	Adrbk1	-0.166276	-0.28544	0.0370096
320129	Adrbk2	-0.0249012	0.0921636	0.11345
56436	Adrm1	-0.477344	-0.180344	0.0442813
11564	Adsl	-0.4409	-0.329562	0.0464538
11566	Adss	-0.0322925	0.227436	0.0459489
11565	Adssl1	0.992087	-0.288034	0.184656
11568	Aebp1	1.67654	0.404458	0.205102
11569	Aebp2	0.787712	0.0827625	0.318397
68048	Aen	-0.199841	0.515802	0.0768794
14797	Aes	-0.564625	-0.207428	0.197445
140497	AF251705	-0.0837425	-0.189579	-0.113656
209743	AF529169	1.03568	1.13087	0.0622463
70292	Afap1	1.321	0.251583	0.13099
106877	Afap1l1	0.281849	0.131336	0.0893997
226250	Afap1l2	0.476624	0.247819	0.274471
16764	Aff3	0.548716	1.04773	0.251849
93736	Aff4	-0.0198751	-0.00545461	0.105063
114896	Afg3l1	0.112763	0.146965	0.375368
69597	Afg3l2	-0.607474	-0.119749	0.1146
280662	Afm	0.0850879	0.54164	-0.0886855
71562	Afmid	-0.276172	-0.240631	0.127233
11576	Afp	0.179235	0.0649238	-0.379477
216549	Aftph	-0.00253795	-0.103661	0.101116
11593	Aga	0.777338	0.658821	-0.23094
347722	Agap1	-0.18443	-0.144836	0.243727
216439	Agap2	0.0834834	0.896801	0.491124
213990	Agap3	0.728834	0.278713	0.153589
244071	Agbl1	-0.113401	-0.415909	-0.294761
271813	Agbl2	0.263472	-0.105073	-0.340165
76223	Agbl3	2.58982	1.3103	0.271647
231093	Agbl5	-0.263754	-0.189413	0.036209
11596	Ager	-0.407225	-0.447095	0.175315
15463	Agfg1	-0.0448028	-0.120985	-0.000830482
231801	Agfg2	0.725336	0.743597	0.201937
66549	Aggf1	-0.103099	0.152746	-0.101664
69923	Agk	-0.219204	0.167671	-0.0463343
55979	Agpat1	-0.615666	-0.235428	0.164422
67512	Agpat2	-0.155101	-0.239139	0.147088
28169	Agpat3	1.48671	0.549287	0.207587
68262	Agpat4	-0.188011	0.0513637	-0.0885327
52123	Agpat5	-0.142969	0.375803	0.0717536
102247	Agpat6	0.366767	0.21357	-0.0548052
231510	Agpat9	1.59181	1.80179	0.597628
228061	Agps	-0.169933	-0.266997	-0.116822
23795	Agr2	0.435016	-0.357616	-0.213298
403205	Agr3	0.429064	0.0416802	-0.425157
11603	Agrn	-0.635292	-0.600256	-0.0513736
11604	Agrp	-0.0572169	0.018048	0.172235
11606	Agt	-0.837169	-0.318354	0.0633193
67269	Agtpbp1	0.700292	0.138122	0.150061
11607	Agtr1a	0.77372	0.183327	0.00257449
11608	Agtr1b	0.280301	-0.11648	-0.326771
11609	Agtr2	1.08196	0.29504	-0.415198
11610	Agtrap	-0.544657	-0.511251	-0.0925788
11611	Agxt	-0.536066	-0.303358	0.122327
268782	Agxt2	0.00683321	-0.493207	-0.581228
71760	Agxt2l1	-0.121573	-0.115796	-0.12635
72947	Agxt2l2	-0.203186	-0.194535	-0.0118194
226747	Ahctf1	0.0935156	0.191303	0.143105
269378	Ahcy	-0.240371	-0.389712	0.0445969
229709	Ahcyl1	0.372089	0.0109325	-0.145773
74340	Ahcyl2	0.538365	0.52221	-0.0619938
230793	Ahdc1	-0.268296	-0.0550742	0.181507
52906	Ahi1	0.451639	0.408996	-0.0967312
11622	Ahr	0.72621	0.376667	-0.0541607
11624	Ahrr	1.08615	0.246597	-0.0624888
217737	Ahsa1	-0.382301	0.0580374	-0.0989602
268390	Ahsa2	0.317188	0.0152643	-0.173235
11625	Ahsg	0.126918	-0.537262	0.0406072
244886	AI118078	0.998296	0.582131	-0.162054
104910	AI132487	-0.394755	-0.734176	0.254563
98870	AI182371	-0.415334	-0.092808	-0.311291
230249	AI314180	1.54855	1.05874	0.0677673
106821	AI314976	-0.353506	-0.18643	0.0964621
102032	AI316807	0.0640966	0.0768495	-0.298293
215929	AI317395	1.62205	0.678135	-0.0295751
106672	AI413582	-0.0684915	-0.544291	0.0609541
104799	AI413782	-0.351337	0.00947746	-0.132156
102502	AI427122	0.489164	0.332475	-0.161864
233066	AI428936	-0.758416	-0.0723582	-0.0660499
234362	AI449175	-0.336359	0.223642	-0.0101319
102084	AI451557	0.694489	-0.489632	-0.402246
101602	AI467606	-1.09846	0.254958	0.114613
268880	AI480653	0.390496	0.108215	-0.00370727
229694	AI504432	1.25503	1.03178	0.0210643
330941	AI593442	0.405265	0.924635	0.336697
432779	AI595366	0.152294	-0.858908	-0.209125
237730	AI595406	1.14803	1.03185	0.217224
103266	AI597468	0.0518088	0.388141	-0.0978241
98404	AI597479	0.124904	0.193835	-0.296555
226118	AI606181	-0.365425	-0.4931	-0.188822
192734	AI646023	0.778344	0.873358	0.412956
224833	AI661453	-0.215663	0.147716	0.0533203
106639	AI662250	-0.59212	-0.371607	0.00576687
107239	AI790298	-0.341338	-0.604172	0.198475
239650	AI836003	0.525366	0.161183	0.177052
107242	AI837181	-0.541079	-0.32517	0.0181975
103844	AI842396	-0.1331	-0.333757	-0.0168056
68229	AI846148	-0.369143	-0.310006	0.0156861
330050	AI847670	-0.302757	0.232216	-0.0440654
101694	AI854517	1.41155	2.89324	1.32967
243373	AI854703	0.988181	0.843839	0.454214
101197	AI894139	0.915952	0.53774	0.0525097
233168	AI987944	0.407747	-0.238149	-0.293383
11628	Aicda	0.988755	0.141899	-0.0551041
108909	Aida	-0.0214563	-0.110301	0.161625
11629	Aif1	0.0357439	-0.187227	0.0188984
26926	Aifm1	0.0868385	0.267349	-0.00652094
71361	Aifm2	0.438564	-0.157101	0.13296
72168	Aifm3	-0.488134	-0.428336	0.144986
66253	Aig1	1.45575	0.303	-0.130851
383619	Aim2	-0.824549	-0.130725	-0.469063
11632	Aip	-0.342086	-0.511311	0.115557
114230	Aipl1	0.598768	-0.31461	-0.0714447
11634	Aire	-1.05039	-0.549493	0.152453
11636	Ak1	-0.566638	-0.32514	0.0575292
11637	Ak2	-0.0756436	0.303375	0.199728
56248	Ak3	0.878856	0.324586	0.00672026
11639	Ak3l1	1.06729	1.18048	0.313314
56697	Akap10	0.264661	0.179926	-0.0174601
83397	Akap12	-0.841139	-0.0574793	-0.072727
11641	Akap2	-0.199203	-0.284762	-0.129024
11642	Akap3	-0.227044	-0.365824	-0.339973
432442	Akap7	-0.613178	-0.0570774	0.116487
56399	Akap8	-0.492901	-0.423473	0.0842873
54194	Akap8l	-0.261569	-0.132263	-0.104023
100986	Akap9	-0.204807	0.132538	-0.104598
68050	Akirin1	0.513793	-0.20585	-0.20783
433693	Akirin2	-0.191373	-0.318114	0.00363751
11648	Akp3	-0.266176	-0.25051	0.064266
11650	Akp5	-0.295715	-0.354327	0.0498123
58810	Akr1a4	-0.351008	-0.313457	-0.2467
11677	Akr1b3	0.635508	0.444637	0.14574
11997	Akr1b7	-0.628768	0.196738	-0.3263
14187	Akr1b8	0.594316	0.260619	-0.174919
622402	Akr1c12	-0.165279	0.0333223	-0.398033
27384	Akr1c13	-0.065525	0.324765	-0.314866
105387	Akr1c14	0.618842	-0.348885	-0.71948
105349	Akr1c18	0.216221	-0.000607913	-0.54654
432720	Akr1c19	-0.072232	-0.107229	-0.42322
116852	Akr1c20	0.551789	-0.123031	-0.315055
77337	Akr1c21	-0.259217	-0.472737	-0.702644
83702	Akr1c6	-0.0415839	-0.429831	-0.477251
208665	Akr1d1	-0.538401	-0.208697	-0.216344
56043	Akr1e1	-0.0308973	-0.126034	-0.471764
110198	Akr7a5	0.0953659	-0.0268212	0.0239611
11651	Akt1	0.766867	-0.0252101	0.0692954
67605	Akt1s1	-0.501176	-0.273783	0.107375
11652	Akt2	-0.454785	-0.452071	-0.0120586
23797	Akt3	1.85886	0.00131216	-0.214098
14339	Aktip	-0.452477	-0.0443112	0.0584593
17025	Alad	0.936618	-0.0184035	-0.207953
11655	Alas1	-0.454815	-0.278391	0.267133
11656	Alas2	-0.713441	-0.218111	-0.389197
11657	Alb	-0.130738	0.0371956	-0.342803
11658	Alcam	2.2136	1.48331	0.00796266
69748	Aldh16a1	-0.457154	-0.328755	-0.086709
56454	Aldh18a1	0.101658	-0.244623	-0.00667708
11668	Aldh1a1	0.334428	-0.177999	-0.0367472
56847	Aldh1a3	0.426027	0.631336	-0.0315052
26358	Aldh1a7	0.197874	-0.362937	-0.308421
72535	Aldh1b1	-0.196117	-0.211301	-0.0218583
107747	Aldh1l1	-0.643634	-0.452859	-0.00683321
216188	Aldh1l2	1.11615	0.338401	-0.150792
11669	Aldh2	-0.310846	0.037561	0.105903
11670	Aldh3a1	0.0258579	-0.310361	0.0612597
11671	Aldh3a2	0.702156	0.0348736	-0.317241
67689	Aldh3b1	-0.226296	-0.309178	-0.172979
212647	Aldh4a1	0.0572667	-0.230519	-0.0222636
214579	Aldh5a1	0.642378	0.312474	-0.00553765
104776	Aldh6a1	0.176617	0.157513	-0.0725708
110695	Aldh7a1	-0.547633	-0.0470883	0.0273528
237320	Aldh8a1	0.0444673	0.159326	-0.219546
56752	Aldh9a1	0.0569711	0.146397	0.0866259
11674	Aldoa	-0.68933	-0.435023	0.0490549
230163	Aldob	-0.124944	-0.095934	-0.408365
11676	Aldoc	-0.406245	-0.46803	-0.0715776
208211	Alg1	-0.11368	-0.250922	-0.0115902
207958	Alg11	0.170299	0.808029	0.0917051
223774	Alg12	-0.502757	-0.502558	-0.000597947
67574	Alg13	-0.974518	-0.488406	-0.146268
66789	Alg14	-0.49118	-0.0301897	-0.0319503
56737	Alg2	-0.426313	-0.0797329	-0.183477
208624	Alg3	-0.243942	-0.178474	-0.161652
66248	Alg5	-0.355573	0.0555094	0.0161047
381903	Alg8	-0.805	0.254596	-0.126825
102580	Alg9	0.723675	0.239893	-0.0252234
11682	Alk	0.759207	0.299744	0.118653
231642	Alkbh2	-0.683759	-0.312617	0.190363
72041	Alkbh4	-0.462379	-0.664505	0.0678637
268420	Alkbh5	-0.487118	-0.166764	0.0106003
233065	Alkbh6	-0.671066	-0.22718	-0.0184766
66400	Alkbh7	-0.554287	-0.74668	0.0158356
67667	Alkbh8	-0.140684	0.117427	-0.2379
94041	Allc	-0.577428	-0.0938478	-0.0078165
236266	Alms1	0.0580374	0.603784	-0.0414776
11684	Alox12	0.572787	0.137136	0.161276
11686	Alox12b	0.0590805	-0.194482	0.0314919
11685	Alox12e	0.416968	0.138468	-0.0185297
11687	Alox15	0.0848354	-0.0247816	0.180896
11689	Alox5	0.832379	0.354729	0.0413082
11690	Alox5ap	-0.066794	0.0044082	-0.0272896
11688	Alox8	-0.266625	-0.381098	0.102754
23801	Aloxe3	0.131469	0.102568	-0.0323456
116904	Alpk3	-0.509846	-0.809169	-0.27568
11647	Alpl	-0.708189	-0.161104	0.207591
74018	Als2	-0.461977	0.295306	-0.0794539
235633	Als2cl	0.135704	-0.128771	0.193197
73463	Als2cr11	0.425655	-0.0704647	-0.346088
108812	Als2cr12	0.0171345	0.103903	-0.532894
72750	Als2cr13	0.542059	0.144138	0.00560409
381259	Als2cr4	0.385357	-0.0954157	-0.272923
216285	Alx1	1.58809	1.84261	1.27928
11694	Alx3	1.33473	1.66989	1.01284
11695	Alx4	1.65486	2.3905	1.31134
56293	Amac1	-0.423077	-0.276873	0.30868
17117	Amacr	0.239564	0.447391	-0.218204
11698	Ambn	0.249623	0.1708	-0.497349
11699	Ambp	-0.555888	-0.41558	0.28244
228361	Ambra1	-0.218606	-0.210514	-0.0345381
11701	Amd-ps1	0.117998	0.621619	-0.355181
11702	Amd1	0.847517	0.476657	0.0363087
71761	Amdhd1	0.300791	0.0231439	-0.147301
245847	Amdhd2	-0.47587	-0.282354	0.141458
11704	Amelx	0.742713	0.0628841	-0.582656
23802	Amfr	1.77905	0.698116	-0.0362688
11705	Amh	-0.647215	-0.583932	0.181577
110542	Amhr2	-0.491273	0.0572568	0.0705511
270152	Amica1	-0.781826	-0.177537	-0.491718
229715	Amigo1	0.722559	0.31555	0.131685
105827	Amigo2	0.91255	0.267465	0.0645152
320844	Amigo3	-0.490433	-0.732432	-0.118692
56068	Ammecr1	1.21055	0.52899	0.0863336
225339	Ammecr1l	-0.317948	-0.360516	0.106119
93835	Amn	0.344142	0.162376	0.443175
27494	Amot	-0.00282032	-0.18449	-0.211869
56332	Amotl2	0.243029	-0.170551	0.365485
229665	Ampd1	-0.126419	-0.0164435	-0.136754
109674	Ampd2	-0.454619	-0.472773	0.133977
11717	Ampd3	0.64174	-0.0906953	0.0104774
218038	Amph	0.202305	0.178025	-0.194569
434437	Amt	-0.589094	-0.444753	-0.177723
11722	Amy1	0.726702	-0.321563	-0.563748
231842	Amz1	-0.353456	-0.471956	0.221307
13929	Amz2	-0.257556	-0.138388	-0.125184
17222	Anapc1	-0.231535	-0.262824	0.0684982
68999	Anapc10	-0.222489	-0.0770654	-0.245703
66156	Anapc11	-0.500392	-0.22522	0.241395
69010	Anapc13	-0.448404	0.00710893	0.16207
99152	Anapc2	-0.495329	-0.475026	-0.155652
52206	Anapc4	-0.244042	-0.018646	0.0960668
59008	Anapc5	-0.285503	-0.156323	0.0156363
56317	Anapc7	-0.498824	-0.258971	0.0421054
11727	Ang	0.344032	0.167352	-0.0298708
11731	Ang2	-0.261652	0.0203966	-0.193994
219033	Ang4	-0.239737	0.300943	-0.349935
52477	Angel2	-0.120918	0.142368	0.031266
11600	Angpt1	1.62367	0.653453	-0.0334717
11601	Angpt2	-0.324805	-0.315749	-0.0114673
11602	Angpt4	-0.0274723	-0.575946	0.083882
72713	Angptl1	-0.429283	-0.201771	-0.244394
26360	Angptl2	-0.559948	-0.330409	-0.0579045
30924	Angptl3	0.346228	-0.109677	-0.54759
57875	Angptl4	0.176129	-0.41263	0.0783045
70726	Angptl6	-0.598276	0.0467794	-0.0502508
654812	Angptl7	-0.495486	-0.230356	-0.176923
11732	Ank	1.79957	0.863907	0.0334352
11733	Ank1	1.29212	0.815829	0.162967
109676	Ank2	0.399731	0.405116	-0.16686
11735	Ank3	0.334375	-0.164754	-0.00666711
319695	Ankar	0.198907	0.129479	-0.123373
11736	Ankfy1	-0.385563	-0.22618	-0.210899
70797	Ankib1	1.61442	0.609205	-0.153417
244859	Ankk1	-0.0669701	-0.178544	-0.050284
234396	Ankle1	-0.733126	-0.35137	0.151274
71782	Ankle2	-0.136046	0.172504	0.0451184
241158	Ankmy1	0.17269	-0.0786732	-0.177102
217473	Ankmy2	-0.409202	-0.0820417	0.125828
68558	Ankra2	0.251706	-0.117623	-0.232811
107765	Ankrd1	1.26693	-0.187533	-0.244388
102334	Ankrd10	0.0336744	0.186294	0.273285
106585	Ankrd12	1.13834	0.298605	-0.0783145
68420	Ankrd13a	0.259991	0.175355	0.0974853
433667	Ankrd13c	-0.243624	-0.0587649	0.05242
68423	Ankrd13d	-0.210481	-0.383241	0.089516
320816	Ankrd16	-0.458413	-0.316968	-0.228436
81702	Ankrd17	-0.294117	-0.13781	-0.287606
56642	Ankrd2	-0.13496	-0.357848	0.104013
52024	Ankrd22	-0.0446334	-0.192051	-0.159399
78321	Ankrd23	-0.439793	-0.054772	-0.0503372
70615	Ankrd24	-0.615195	0.0146497	0.0989038
245886	Ankrd27	0.219905	0.181128	0.259722
105522	Ankrd28	-0.178471	-0.277497	-0.171857
105377	Ankrd32	0.14661	0.468774	-0.461369
208258	Ankrd33	-0.330602	-0.702558	-0.20983
545554	Ankrd34a	1.29044	0.666306	0.509265
218440	Ankrd34b	0.707169	0.698336	0.281899
330998	Ankrd34c	1.39906	1.22369	-0.118274
654824	Ankrd37	0.0131117	0.153204	-0.140667
109346	Ankrd39	-0.210182	-0.178002	0.243242
71452	Ankrd40	-0.0487061	0.0732851	0.14473
73845	Ankrd42	0.116354	0.442979	-0.189735
237761	Ankrd43	0.912238	1.63342	0.475959
73844	Ankrd45	-1.04902	0.154257	-0.137976
68839	Ankrd46	-0.37485	-0.0280138	-0.162987
56503	Ankrd49	-0.298907	0.240979	-0.317576
319196	Ankrd5	0.685716	0.199684	-0.59019
237615	Ankrd52	-0.208265	-0.4525	0.21168
75305	Ankrd53	0.611564	0.673082	0.417839
223690	Ankrd54	-0.336149	-0.0261701	-0.0313922
77318	Ankrd55	0.135927	0.248374	-0.228519
78088	Ankrd56	1.231	1.4778	0.484669
268301	Ankrd57	1.94187	0.791596	-0.0443245
245381	Ankrd58	0.707451	0.808398	0.449633
140577	Ankrd6	0.413102	0.152689	0.102186
75196	Ankrd7	-0.0803342	0.0440488	-0.298784
74251	Ankrd9	-0.119463	0.0386207	0.227489
224650	Anks1	0.237109	0.105896	0.0245524
72615	Anks3	-0.606425	-0.662485	0.00270405
72074	Anks4b	0.12617	-0.523905	-0.259346
75691	Anks6	0.568973	0.312839	0.202156
52231	Ankzf1	-0.16611	-0.151075	-0.166063
68743	Anln	-0.405754	-0.214135	-0.163389
101772	Ano1	-0.0947015	0.0370461	0.031854
102566	Ano10	1.81258	0.338581	0.0668638
243634	Ano2	-0.446268	-0.430263	-0.133269
320091	Ano4	0.340946	-0.118051	-0.136089
233246	Ano5	0.938282	0.105591	0.270043
105722	Ano6	0.63108	0.592914	0.123363
404545	Ano7	-0.808504	-0.338189	0.14845
382014	Ano8	-0.305597	-0.294947	0.141318
71345	Ano9	-1.40331	-0.363	0.0969372
448829	Anp32-ps	0.0335249	-0.130223	-0.410109
11737	Anp32a	1.44742	1.64283	0.582297
67628	Anp32b	-0.569083	0.376976	0.172039
66471	Anp32e	-0.46701	0.237176	0.00133874
16790	Anpep	-0.457586	-0.521682	0.0579311
69538	Antxr1	1.14766	0.0503073	-0.152271
71914	Antxr2	2.01139	1.10885	0.00113278
239029	Antxrl	0.122347	-0.156333	-0.00436834
16952	Anxa1	1.09408	-0.161207	-0.33485
26359	Anxa10	0.703545	0.114381	-0.706292
11744	Anxa11	-0.793987	-0.240232	0.0421519
69787	Anxa13	0.856974	-0.598469	-0.0840348
12306	Anxa2	2.15461	0.894233	0.434478
11745	Anxa3	1.44406	0.400498	-0.15526
11746	Anxa4	0.169385	0.105415	-0.00859051
11747	Anxa5	1.69753	0.207604	-0.0303392
11749	Anxa6	0.0259443	-0.00410923	0.0390659
11750	Anxa7	-0.0394778	0.0833738	-0.132229
11752	Anxa8	0.119589	-0.423376	-0.0533734
71790	Anxa9	-0.68052	-0.462758	-0.143424
27052	Aoah	0.446088	-0.371368	-0.115503
237940	Aoc2	-0.493436	-0.22925	0.0527921
11754	Aoc3	-0.308165	-0.654034	0.132259
218214	Aof1	0.520433	0.141444	-0.103093
99982	Aof2	-0.445082	0.170488	0.0273993
11761	Aox1	-0.340132	-0.241823	-0.333914
71724	Aox3	-0.68067	-0.43895	-0.267817
213043	Aox3l1	-0.205149	-0.0430887	0.0501013
71872	Aox4	-0.250158	-0.175936	-0.0674052
11764	Ap1b1	-0.0856028	-0.000893599	-0.0278145
11765	Ap1g1	0.730625	0.282972	-0.0634588
11766	Ap1g2	-0.218337	-0.254191	0.112703
217030	Ap1gbp1	0.205867	0.15431	-0.256709
11767	Ap1m1	-0.72325	-0.340587	0.0437498
11768	Ap1m2	-0.979015	-0.420187	0.0608743
11769	Ap1s1	-0.708763	-0.270584	0.179065
108012	Ap1s2	0.675434	0.13016	-0.327353
252903	Ap1s3	-0.36891	0.0614391	0.0912235
11771	Ap2a1	-0.385035	-0.348862	0.199136
11772	Ap2a2	-0.199459	-0.262691	-0.0356277
71770	Ap2b1	-0.0576421	-0.0215626	-0.0205129
11773	Ap2m1	-0.24173	-0.455396	-0.0607149
232910	Ap2s1	-0.938843	-0.297097	0.0132977
11774	Ap3b1	0.145069	0.830911	-0.0250573
11775	Ap3b2	-0.301791	-0.175763	0.0316912
11776	Ap3d1	-0.756559	-0.134345	0.163469
55946	Ap3m1	-0.244285	0.200671	-0.132209
64933	Ap3m2	1.0475	0.233389	-0.000710893
11777	Ap3s1	0.838242	0.211673	-0.111145
11778	Ap3s2	-0.146414	-0.0867422	-0.213484
67489	Ap4b1	-0.0366575	-0.203182	-0.215955
11781	Ap4m1	-0.406747	-0.451995	-0.109315
11782	Ap4s1	-0.232412	-0.375687	-0.136986
11783	Apaf1	0.0217985	-0.195691	-0.196236
57267	Apba3	-0.649158	-0.475139	0.136129
11785	Apbb1	0.783267	0.030193	0.183274
54519	Apbb1ip	2.655	1.11734	0.0713152
11787	Apbb2	-0.0563897	0.313743	0.073388
225372	Apbb3	-0.659582	-0.341727	0.0567684
57426	Apbh	-0.606557	-0.0506395	0.0484304
23805	Apc2	-0.102259	-0.287214	-0.0873468
20219	Apcs	0.0814537	-0.304475	-0.489888
235606	Apeh	-0.570946	-0.346906	-0.000986613
11792	Apex1	-0.373425	0.456719	0.124994
77622	Apex2	-0.874262	0.153241	-0.035641
226548	Aph1a	-0.215354	0.037086	0.0785536
208117	Aph1b	2.02486	0.398947	-0.486244
68318	Aph1c	1.2996	0.90205	0.0535628
11800	Api5	0.0854632	-0.135611	0.0956749
56369	Apip	-0.0437232	0.434113	-0.0642959
69928	Apitd1	-0.353324	-0.281955	0.19432
72103	Aplf	-0.620649	-0.0435505	-0.168103
30878	Apln	1.71953	1.52868	0.478833
23796	Aplnr	-0.250337	-0.333754	-0.120334
11803	Aplp1	-1.20083	-0.477633	0.118573
11804	Aplp2	0.314809	0.150267	0.158489
11806	Apoa1	-0.363509	-0.402472	0.0264525
246703	Apoa1bp	-0.0252766	0.410813	0.103657
11807	Apoa2	-0.642155	-0.143836	0.0521609
11808	Apoa4	-0.755486	-0.293403	0.110477
66113	Apoa5	-0.590503	-0.152354	0.111497
171504	Apob48r	-0.615636	-0.147241	0.0812245
11810	Apobec1	-0.470179	0.173956	-0.269163
11811	Apobec2	-0.530675	-0.245607	0.0441684
80287	Apobec3	-0.906734	-0.330612	0.0124107
11812	Apoc1	-1.05859	-0.416772	0.0674052
11813	Apoc2	-1.33394	-0.457602	0.161011
11814	Apoc3	-0.591034	-0.285586	0.0106136
11425	Apoc4	-1.40467	-0.385344	0.10791
11815	Apod	-0.146245	-0.155094	-0.183912
11816	Apoe	-1.0081	-0.476168	0.0293625
103161	Apof	-0.219892	-0.45932	0.0188885
11818	Apoh	-0.497196	-0.351563	-0.369584
71939	Apol6	-0.910677	-0.656792	-0.00144836
108956	Apol7c	-0.833326	-0.356297	-0.183573
55938	Apom	-0.37973	-0.333279	0.016005
28194	Apon	-0.752918	-0.681494	-0.0753513
68316	Apoo	0.828901	0.816264	-0.155396
68117	Apool	0.136129	-0.451639	0.0793908
11820	App	1.42045	1.1654	0.4301
66884	Appbp2	-0.27389	-0.174361	0.0369199
72993	Appl1	0.871697	0.264681	0.0151712
216190	Appl2	-0.234179	-0.0687041	-0.156396
11821	Aprt	-0.829964	-0.573724	0.157516
66408	Aptx	-0.144896	0.398346	-0.0751055
11826	Aqp1	-0.110614	-0.528582	0.185762
66333	Aqp11	0.30984	0.3689	-0.202322
208760	Aqp12	-0.813537	-0.423778	0.278657
11827	Aqp2	0.0189516	-0.124114	0.274092
11828	Aqp3	0.340089	0.690516	0.473989
11829	Aqp4	-0.535232	-0.124111	-0.0488124
11830	Aqp5	1.34655	1.01471	0.566645
11831	Aqp6	-0.6845	-0.559446	0.241836
11832	Aqp7	-0.53499	-0.522782	0.0809953
11833	Aqp8	-0.235076	-0.376647	0.0244893
64008	Aqp9	-0.460462	0.0897419	-0.141348
11834	Aqr	-0.528273	-0.283796	8.63701e-05
11835	Ar	1.16851	2.37326	0.609943
11836	Araf	-0.530811	0.298964	-0.253128
106952	Arap3	-0.352616	0.000727502	0.0298442
[truncated: 15,545 more rows]
